# Supplementary material for: Discovery of superconductivity in Nb4SiSb2 with a V4SiSb2-type structure and implications of interstitial doping on its physical properties
Source: J Mater Chem C Mater. 2022 Jul 29;10(32):11703–9. doi: 10.1039/d2tc01510b (PMC9386687; doi:10.1039/d2tc01510b)
Supplement: TC-010-D2TC01510B-s002 [file TC-010-D2TC01510B-s002.cif]

# Electronic Supplementary Material (ESI) for Journal of Materials Chemistry C.
# This journal is © The Royal Society of Chemistry 2022

####################################################################### 
# 
# This file contains crystal structure data downloaded from the 
# Cambridge Structural Database (CSD) hosted by the Cambridge 
# Crystallographic Data Centre (CCDC).
# 
# Full information about CCDC data access policies and citation 
# guidelines are available at http://www.ccdc.cam.ac.uk/access/V1 
# 
# Audit and citation data items may have been added by the CCDC. 
# Please retain this information to preserve the provenance of 
# this file and to allow appropriate attribution of the data. 
# 
#######################################################################

data_mdb0905
_database_code_depnum_ccdc_archive 'CCDC 2166026'
loop_
_audit_author_name
_audit_author_address
'Olivier Blacque'
;Department of Chemistry, University of Zurich
Switzerland
;
_audit_update_record             
;
2022-04-12 deposited with the CCDC.	2022-07-10 downloaded from the CCDC.
;

_audit_creation_date             2021-05-28
_audit_creation_method           
;
Olex2 1.3
(compiled 2020.11.12 svn.r5f609507 for OlexSys, GUI svn.r6272)
;
_shelx_SHELXL_version_number     2018/3

_chemical_name_common            ?
_chemical_name_systematic        ?
_chemical_formula_moiety         'Cu0.80 Nb16 Sb8 Si4'
_chemical_formula_sum            'Cu0.80 Nb16 Sb8 Si4'
_chemical_formula_weight         2623.75
_chemical_melting_point          ?

loop_
_atom_type_symbol
_atom_type_description
_atom_type_scat_dispersion_real
_atom_type_scat_dispersion_imag
_atom_type_scat_source
Cu Cu -1.9646 0.5888 'International Tables Vol C Tables 4.2.6.8 and 6.1.1.4'
Nb Nb -0.1121 2.4826 'International Tables Vol C Tables 4.2.6.8 and 6.1.1.4'
Sb Sb -0.0562 5.8946 'International Tables Vol C Tables 4.2.6.8 and 6.1.1.4'
Si Si 0.2541 0.3302 'International Tables Vol C Tables 4.2.6.8 and 6.1.1.4'

_shelx_space_group_comment       
;
The symmetry employed for this shelxl refinement is uniquely defined
by the following loop, which should always be used as a source of
symmetry information in preference to the above space-group names.
They are only intended as comments.
;
_space_group_crystal_system      tetragonal
_space_group_IT_number           140
_space_group_name_H-M_alt        'I 4/m c m'
_space_group_name_Hall           '-I 4 2c'
loop_
_space_group_symop_operation_xyz
'x, y, z'
'-x, -y, z'
'-y, x, z'
'y, -x, z'
'-x, y, -z+1/2'
'x, -y, -z+1/2'
'y, x, -z+1/2'
'-y, -x, -z+1/2'
'x+1/2, y+1/2, z+1/2'
'-x+1/2, -y+1/2, z+1/2'
'-y+1/2, x+1/2, z+1/2'
'y+1/2, -x+1/2, z+1/2'
'-x+1/2, y+1/2, -z+1'
'x+1/2, -y+1/2, -z+1'
'y+1/2, x+1/2, -z+1'
'-y+1/2, -x+1/2, -z+1'
'-x, -y, -z'
'x, y, -z'
'y, -x, -z'
'-y, x, -z'
'x, -y, z-1/2'
'-x, y, z-1/2'
'-y, -x, z-1/2'
'y, x, z-1/2'
'-x+1/2, -y+1/2, -z+1/2'
'x+1/2, y+1/2, -z+1/2'
'y+1/2, -x+1/2, -z+1/2'
'-y+1/2, x+1/2, -z+1/2'
'x+1/2, -y+1/2, z'
'-x+1/2, y+1/2, z'
'-y+1/2, -x+1/2, z'
'y+1/2, x+1/2, z'

_cell_length_a                   10.3954(3)
_cell_length_b                   10.3954(3)
_cell_length_c                   4.9233(2)
_cell_angle_alpha                90
_cell_angle_beta                 90
_cell_angle_gamma                90
_cell_volume                     532.03(3)
_cell_formula_units_Z            1
_cell_measurement_reflns_used    503
_cell_measurement_temperature    160(1)
_cell_measurement_theta_max      76.6020
_cell_measurement_theta_min      8.5020
_shelx_estimated_absorpt_T_max   0.755
_shelx_estimated_absorpt_T_min   0.523
_exptl_absorpt_coefficient_mu    149.062
_exptl_absorpt_correction_T_max  0.815
_exptl_absorpt_correction_T_min  0.677
_exptl_absorpt_correction_type   analytical
_exptl_absorpt_process_details   
;
CrysAlisPro 1.171.40.68a (Rigaku Oxford Diffraction, 2019)
Analytical numeric absorption correction using a multifaceted crystal
model based on expressions derived by R.C. Clark & J.S. Reid.
(Clark, R. C. & Reid, J. S. (1995). Acta Cryst. A51, 887-897)
Empirical absorption correction using spherical harmonics,
 implemented in SCALE3 ABSPACK scaling algorithm.
;

_exptl_crystal_colour            black
_exptl_crystal_density_diffrn    8.189
_exptl_crystal_density_meas      ?
_exptl_crystal_density_method    ?
_exptl_crystal_description       block
_exptl_crystal_F_000             1143
loop_
_exptl_crystal_face_index_h
_exptl_crystal_face_index_k
_exptl_crystal_face_index_l
_exptl_crystal_face_perp_dist
-1 0 1 0.0010
1 0 -1 0.0010
1 -1 1 0.0010
-1 1 -1 0.0010
-1 -1 0 0.0010
1 1 0 0.0010

_exptl_crystal_size_max          0.005
_exptl_crystal_size_mid          0.003
_exptl_crystal_size_min          0.002

_diffrn_reflns_av_R_equivalents  0.0385
_diffrn_reflns_av_unetI/netI     0.0314
_diffrn_reflns_Laue_measured_fraction_full 0.993
_diffrn_reflns_Laue_measured_fraction_max 0.994
_diffrn_reflns_limit_h_max       9
_diffrn_reflns_limit_h_min       -11
_diffrn_reflns_limit_k_max       12
_diffrn_reflns_limit_k_min       -12
_diffrn_reflns_limit_l_max       5
_diffrn_reflns_limit_l_min       -6
_diffrn_reflns_number            838
_diffrn_reflns_point_group_measured_fraction_full 0.993
_diffrn_reflns_point_group_measured_fraction_max 0.994
_diffrn_reflns_theta_full        67.684
_diffrn_reflns_theta_max         74.290
_diffrn_reflns_theta_min         6.020
_diffrn_ambient_environment      N~2~
_diffrn_ambient_temperature      160(1)
_diffrn_detector                 'Hybrid Pixel Array Detector'
_diffrn_detector_area_resol_mean 5.8140
_diffrn_detector_type            'Pilatus 200K'
_diffrn_measured_fraction_theta_full 0.993
_diffrn_measured_fraction_theta_max 0.994
_diffrn_measurement_details      
;
List of Runs (angles in degrees, time in seconds):

  # Type    Start    End  Width  t~exp~   \w     \q     \k     \f   Frames
#--------------------------------------------------------------------------
  1  \w    -26.00  25.00   0.50   10.00    --  -54.70  19.00  30.00  102
  2  \w    -35.00  -6.00   0.50   15.00    --  -84.25  30.00 -90.00   58
  3  \w    -92.00  -9.00   0.50   10.00    --  -54.70 125.00 150.00  166
  4  \w     30.00  99.00   0.50   10.00    --   51.70  77.00-120.00  138
  5  \w     94.00 178.00   0.50   15.00    --  105.75  45.00 -60.00  168
  6  \w     94.00 178.00   0.50   15.00    --  105.75  45.00  60.00  168
  7  \w     35.00  71.00   0.50   15.00    --  105.75 -61.00-120.00   72
  8  \w   -130.00-114.50   0.50   10.00    --  -54.70 -99.00 -90.00   31
;
_diffrn_measurement_device       'four-circle diffractometer'
_diffrn_measurement_device_type  'XtaLAB Synergy, Dualflex, Pilatus 200K'
_diffrn_measurement_method       '\w scans'
_diffrn_orient_matrix_type       
'CrysAlisPro convention (1999,Acta A55,543-557)'
_diffrn_orient_matrix_UB_11      0.0688659000
_diffrn_orient_matrix_UB_12      -0.0269967000
_diffrn_orient_matrix_UB_13      0.2711366000
_diffrn_orient_matrix_UB_21      -0.0881402000
_diffrn_orient_matrix_UB_22      0.0976748000
_diffrn_orient_matrix_UB_23      0.1435926000
_diffrn_orient_matrix_UB_31      -0.0970015000
_diffrn_orient_matrix_UB_32      -0.1082168000
_diffrn_orient_matrix_UB_33      0.0622953000
_diffrn_radiation_monochromator  mirror
_diffrn_radiation_probe          x-ray
_diffrn_radiation_type           'Cu K\a'
_diffrn_radiation_wavelength     1.54184
_diffrn_source                   'micro-focus sealed X-ray tube'
_diffrn_source_type              'PhotonJet (Cu) X-ray Source'
_reflns_Friedel_coverage         0.000
_reflns_Friedel_fraction_full    .
_reflns_Friedel_fraction_max     .
_reflns_number_gt                147
_reflns_number_total             166

_reflns_special_details          
;
 Reflections were merged by SHELXL according to the crystal
 class for the calculation of statistics and refinement.
 
 _reflns_Friedel_fraction is defined as the number of unique
 Friedel pairs measured divided by the number that would be
 possible theoretically, ignoring centric projections and
 systematic absences.
;
_reflns_threshold_expression     'I > 2\s(I)'
_computing_cell_refinement       'CrysAlisPro 1.171.40.68a (Rigaku OD, 2019)'
_computing_data_collection       'CrysAlisPro 1.171.40.68a (Rigaku OD, 2019)'
_computing_data_reduction        'CrysAlisPro 1.171.40.68a (Rigaku OD, 2019)'
_computing_molecular_graphics    'Olex2 1.3 (Dolomanov et al., 2009)'
_computing_publication_material  'Olex2 1.3 (Dolomanov et al., 2009)'
_computing_structure_refinement  'SHELXL (Sheldrick, 2015b)'
_computing_structure_solution    'SHELXT (Sheldrick, 2015a)'
_refine_diff_density_max         1.118
_refine_diff_density_min         -1.523
_refine_diff_density_rms         0.396
_refine_ls_extinction_coef       .
_refine_ls_extinction_method     none
_refine_ls_goodness_of_fit_ref   1.142
_refine_ls_hydrogen_treatment    undef
_refine_ls_matrix_type           full
_refine_ls_number_parameters     16
_refine_ls_number_reflns         166
_refine_ls_number_restraints     0
_refine_ls_R_factor_all          0.0333
_refine_ls_R_factor_gt           0.0296
_refine_ls_restrained_S_all      1.142
_refine_ls_shift/su_max          0.000
_refine_ls_shift/su_mean         0.000
_refine_ls_structure_factor_coef Fsqd
_refine_ls_weighting_details     
'w=1/[\s^2^(Fo^2^)+(0.0474P)^2^] where P=(Fo^2^+2Fc^2^)/3'
_refine_ls_weighting_scheme      calc
_refine_ls_wR_factor_gt          0.0737
_refine_ls_wR_factor_ref         0.0753
_refine_special_details          ?
_olex2_refinement_description    
;
;
_atom_sites_solution_hydrogens   .
_atom_sites_solution_primary     dual
_atom_sites_solution_secondary   ?
loop_
_atom_site_label
_atom_site_type_symbol
_atom_site_fract_x
_atom_site_fract_y
_atom_site_fract_z
_atom_site_U_iso_or_equiv
_atom_site_adp_type
_atom_site_occupancy
_atom_site_site_symmetry_order
_atom_site_calc_flag
_atom_site_refinement_flags_posn
_atom_site_refinement_flags_adp
_atom_site_refinement_flags_occupancy
_atom_site_disorder_assembly
_atom_site_disorder_group
Sb1 Sb 0.14385(8) 0.64385(8) 0.500000 0.0110(4) Uani 1 4 d S T P . .
Nb1 Nb 0.29297(9) 0.41603(9) 0.500000 0.0080(4) Uani 1 2 d S T P . .
Si1 Si 0.500000 0.500000 0.750000 0.0063(12) Uani 1 8 d S T P . .
Cu1 Cu 0.000000 0.500000 0.750000 0.021(7) Uani 0.199(16) 8 d S T . . .

loop_
_atom_site_aniso_label
_atom_site_aniso_U_11
_atom_site_aniso_U_22
_atom_site_aniso_U_33
_atom_site_aniso_U_23
_atom_site_aniso_U_13
_atom_site_aniso_U_12
Sb1 0.0088(5) 0.0088(5) 0.0153(7) 0.000 0.000 0.0023(4)
Nb1 0.0062(6) 0.0064(6) 0.0114(6) 0.000 0.000 0.0003(4)
Si1 0.0032(17) 0.0032(17) 0.012(3) 0.000 0.000 0.000
Cu1 0.024(8) 0.024(8) 0.016(12) 0.000 0.000 0.000

_geom_special_details            
;
 All esds (except the esd in the dihedral angle between two l.s. planes)
 are estimated using the full covariance matrix.  The cell esds are taken
 into account individually in the estimation of esds in distances, angles
 and torsion angles; correlations between esds in cell parameters are only
 used when they are defined by crystal symmetry.  An approximate (isotropic)
 treatment of cell esds is used for estimating esds involving l.s. planes.
;
loop_
_geom_bond_atom_site_label_1
_geom_bond_atom_site_label_2
_geom_bond_distance
_geom_bond_site_symmetry_2
_geom_bond_publ_flag
Sb1 Nb1 2.8305(9) . ?
Sb1 Nb1 2.9749(6) 21_566 ?
Sb1 Nb1 2.9749(6) 11 ?
Sb1 Nb1 2.9749(6) 11_554 ?
Sb1 Nb1 2.8305(9) 15_455 ?
Sb1 Nb1 2.9749(6) 21_565 ?
Sb1 Nb1 2.9046(13) 19_566 ?
Sb1 Nb1 2.9046(13) 13 ?
Sb1 Cu1 2.4469(10) . ?
Sb1 Cu1 2.4469(10) 17_566 ?
Nb1 Nb1 3.0179(11) 21_565 ?
Nb1 Nb1 3.0179(11) 21_566 ?
Nb1 Nb1 3.0725(19) 31 ?
Nb1 Nb1 3.2844(14) 3_655 ?
Nb1 Nb1 3.0549(11) 7 ?
Nb1 Nb1 3.0549(11) 7_556 ?
Nb1 Si1 2.6284(8) . ?
Nb1 Si1 2.6284(8) 17_666 ?
Si1 Si1 2.46165(11) 17_666 ?
Si1 Si1 2.46165(11) 17_667 ?
Cu1 Cu1 2.46165(11) 17_567 ?
Cu1 Cu1 2.46165(11) 17_566 ?

loop_
_geom_angle_atom_site_label_1
_geom_angle_atom_site_label_2
_geom_angle_atom_site_label_3
_geom_angle
_geom_angle_site_symmetry_1
_geom_angle_site_symmetry_3
_geom_angle_publ_flag
Nb1 Sb1 Nb1 156.41(6) . 15_455 ?
Nb1 Sb1 Nb1 94.93(3) 19_566 11 ?
Nb1 Sb1 Nb1 154.53(6) 21_566 11_554 ?
Nb1 Sb1 Nb1 62.59(2) 15_455 11 ?
Nb1 Sb1 Nb1 123.406(13) 15_455 21_565 ?
Nb1 Sb1 Nb1 62.18(3) 21_565 11_554 ?
Nb1 Sb1 Nb1 69.86(4) . 19_566 ?
Nb1 Sb1 Nb1 62.60(3) 19_566 21_566 ?
Nb1 Sb1 Nb1 62.60(3) 13 11 ?
Nb1 Sb1 Nb1 94.93(3) 19_566 11_554 ?
Nb1 Sb1 Nb1 62.59(2) 15_455 11_554 ?
Nb1 Sb1 Nb1 62.60(3) 13 11_554 ?
Nb1 Sb1 Nb1 111.68(3) 11 11_554 ?
Nb1 Sb1 Nb1 133.73(3) . 13 ?
Nb1 Sb1 Nb1 111.68(3) 21_566 21_565 ?
Nb1 Sb1 Nb1 123.406(13) . 11 ?
Nb1 Sb1 Nb1 94.93(3) 13 21_566 ?
Nb1 Sb1 Nb1 69.86(4) 15_455 13 ?
Nb1 Sb1 Nb1 62.18(3) 21_566 11 ?
Nb1 Sb1 Nb1 123.406(13) . 11_554 ?
Nb1 Sb1 Nb1 62.59(2) . 21_566 ?
Nb1 Sb1 Nb1 133.73(3) 15_455 19_566 ?
Nb1 Sb1 Nb1 62.60(3) 19_566 21_565 ?
Nb1 Sb1 Nb1 62.59(2) . 21_565 ?
Nb1 Sb1 Nb1 94.93(3) 13 21_565 ?
Nb1 Sb1 Nb1 154.53(6) 21_565 11 ?
Nb1 Sb1 Nb1 123.406(13) 15_455 21_566 ?
Nb1 Sb1 Nb1 63.86(5) 19_566 13 ?
Cu1 Sb1 Nb1 76.958(19) . 11 ?
Cu1 Sb1 Nb1 137.180(13) . 19_566 ?
Cu1 Sb1 Nb1 127.36(4) . 21_565 ?
Cu1 Sb1 Nb1 76.958(19) . 21_566 ?
Cu1 Sb1 Nb1 127.36(4) 17_566 11 ?
Cu1 Sb1 Nb1 127.36(4) . 11_554 ?
Cu1 Sb1 Nb1 79.82(2) . . ?
Cu1 Sb1 Nb1 137.180(13) . 13 ?
Cu1 Sb1 Nb1 79.82(2) . 15_455 ?
Cu1 Sb1 Nb1 79.82(2) 17_566 15_455 ?
Cu1 Sb1 Nb1 79.82(2) 17_566 . ?
Cu1 Sb1 Nb1 76.958(19) 17_566 21_565 ?
Cu1 Sb1 Nb1 76.958(19) 17_566 11_554 ?
Cu1 Sb1 Nb1 137.180(13) 17_566 13 ?
Cu1 Sb1 Nb1 137.180(13) 17_566 19_566 ?
Cu1 Sb1 Nb1 127.36(4) 17_566 21_566 ?
Cu1 Sb1 Cu1 60.40(3) 17_566 . ?
Sb1 Nb1 Sb1 159.86(4) . 3_655 ?
Sb1 Nb1 Sb1 83.67(4) . 27_456 ?
Sb1 Nb1 Sb1 85.07(3) 3_655 27_456 ?
Sb1 Nb1 Sb1 83.67(4) . 27_455 ?
Sb1 Nb1 Sb1 85.07(3) 3_655 27_455 ?
Sb1 Nb1 Sb1 111.68(3) 27_455 27_456 ?
Sb1 Nb1 Nb1 125.43(3) . 7_556 ?
Sb1 Nb1 Nb1 56.364(12) 27_455 21_565 ?
Sb1 Nb1 Nb1 57.57(2) 27_455 7 ?
Sb1 Nb1 Nb1 58.909(17) 27_456 31 ?
Sb1 Nb1 Nb1 125.43(3) . 7 ?
Sb1 Nb1 Nb1 142.75(4) 27_455 21_566 ?
Sb1 Nb1 Nb1 54.01(3) 3_655 3_655 ?
Sb1 Nb1 Nb1 61.05(3) . 21_566 ?
Sb1 Nb1 Nb1 61.05(3) . 21_565 ?
Sb1 Nb1 Nb1 124.30(3) 3_655 21_565 ?
Sb1 Nb1 Nb1 142.88(3) 27_456 7 ?
Sb1 Nb1 Nb1 59.83(3) 3_655 7_556 ?
Sb1 Nb1 Nb1 58.07(2) 3_655 31 ?
Sb1 Nb1 Nb1 58.909(17) 27_455 31 ?
Sb1 Nb1 Nb1 142.75(4) 27_456 21_565 ?
Sb1 Nb1 Nb1 124.30(3) 3_655 21_566 ?
Sb1 Nb1 Nb1 113.48(3) 27_455 3_655 ?
Sb1 Nb1 Nb1 146.13(4) . 3_655 ?
Sb1 Nb1 Nb1 142.88(3) 27_455 7_556 ?
Sb1 Nb1 Nb1 113.48(3) 27_456 3_655 ?
Sb1 Nb1 Nb1 101.79(3) . 31 ?
Sb1 Nb1 Nb1 59.83(3) 3_655 7 ?
Sb1 Nb1 Nb1 56.364(12) 27_456 21_566 ?
Sb1 Nb1 Nb1 57.57(2) 27_456 7_556 ?
Nb1 Nb1 Nb1 65.48(2) 21_566 7_556 ?
Nb1 Nb1 Nb1 112.08(2) 31 3_655 ?
Nb1 Nb1 Nb1 154.095(7) 21_565 7_556 ?
Nb1 Nb1 Nb1 109.31(6) 21_566 21_565 ?
Nb1 Nb1 Nb1 114.146(18) 21_566 31 ?
Nb1 Nb1 Nb1 65.48(2) 21_565 7 ?
Nb1 Nb1 Nb1 56.72(3) 7 3_655 ?
Nb1 Nb1 Nb1 107.37(6) 7_556 7 ?
Nb1 Nb1 Nb1 154.095(7) 21_566 7 ?
Nb1 Nb1 Nb1 103.022(5) 21_565 3_655 ?
Nb1 Nb1 Nb1 56.72(3) 7_556 3_655 ?
Nb1 Nb1 Nb1 114.146(18) 21_565 31 ?
Nb1 Nb1 Nb1 90.0 7 31 ?
Nb1 Nb1 Nb1 90.0 7_556 31 ?
Nb1 Nb1 Nb1 103.022(5) 21_566 3_655 ?
Si1 Nb1 Sb1 96.237(9) . 27_456 ?
Si1 Nb1 Sb1 99.82(3) . . ?
Si1 Nb1 Sb1 97.95(3) 17_666 3_655 ?
Si1 Nb1 Sb1 152.08(3) . 27_455 ?
Si1 Nb1 Sb1 152.08(3) 17_666 27_456 ?
Si1 Nb1 Sb1 97.95(3) . 3_655 ?
Si1 Nb1 Sb1 96.237(9) 17_666 27_455 ?
Si1 Nb1 Sb1 99.82(3) 17_666 . ?
Si1 Nb1 Nb1 51.334(4) . 3_655 ?
Si1 Nb1 Nb1 144.470(15) . 31 ?
Si1 Nb1 Nb1 54.965(15) 17_666 21_565 ?
Si1 Nb1 Nb1 54.965(15) . 21_566 ?
Si1 Nb1 Nb1 100.94(3) . 21_565 ?
Si1 Nb1 Nb1 51.334(4) 17_666 3_655 ?
Si1 Nb1 Nb1 54.470(16) . 7_556 ?
Si1 Nb1 Nb1 99.99(3) . 7 ?
Si1 Nb1 Nb1 99.99(3) 17_666 7_556 ?
Si1 Nb1 Nb1 144.470(15) 17_666 31 ?
Si1 Nb1 Nb1 54.470(16) 17_666 7 ?
Si1 Nb1 Nb1 100.94(3) 17_666 21_566 ?
Si1 Nb1 Si1 55.84(2) . 17_666 ?
Nb1 Si1 Nb1 70.07(3) . 21_566 ?
Nb1 Si1 Nb1 77.333(8) 3_655 17_666 ?
Nb1 Si1 Nb1 124.16(2) . 17_666 ?
Nb1 Si1 Nb1 124.16(2) 5_656 21_566 ?
Nb1 Si1 Nb1 139.74(4) . 23_666 ?
Nb1 Si1 Nb1 139.74(4) 17_666 7_556 ?
Nb1 Si1 Nb1 141.21(4) 17_666 21_566 ?
Nb1 Si1 Nb1 71.06(3) 23_666 17_666 ?
Nb1 Si1 Nb1 70.07(3) 3_655 7_556 ?
Nb1 Si1 Nb1 70.07(3) 5_656 17_666 ?
Nb1 Si1 Nb1 77.333(8) . 3_655 ?
Nb1 Si1 Nb1 71.06(3) 3_655 5_656 ?
Nb1 Si1 Nb1 77.333(8) 23_666 21_566 ?
Nb1 Si1 Nb1 139.74(4) 3_655 21_566 ?
Nb1 Si1 Nb1 77.333(8) 17_666 19_566 ?
Nb1 Si1 Nb1 71.06(3) 21_566 19_566 ?
Nb1 Si1 Nb1 139.74(4) 5_656 19_566 ?
Nb1 Si1 Nb1 77.333(8) 23_666 5_656 ?
Nb1 Si1 Nb1 77.333(8) 5_656 7_556 ?
Nb1 Si1 Nb1 124.16(2) 23_666 7_556 ?
Nb1 Si1 Nb1 71.06(3) . 7_556 ?
Nb1 Si1 Nb1 77.333(8) 7_556 21_566 ?
Nb1 Si1 Nb1 141.21(4) 7_556 19_566 ?
Nb1 Si1 Nb1 77.334(8) . 19_566 ?
Nb1 Si1 Nb1 141.21(4) . 5_656 ?
Nb1 Si1 Nb1 141.21(4) 23_666 3_655 ?
Nb1 Si1 Nb1 124.16(2) 3_655 19_566 ?
Nb1 Si1 Nb1 70.07(3) 23_666 19_566 ?
Si1 Si1 Nb1 62.078(10) 17_666 . ?
Si1 Si1 Nb1 117.922(10) 17_667 17_666 ?
Si1 Si1 Nb1 62.078(10) 17_666 19_566 ?
Si1 Si1 Nb1 62.078(10) 17_666 3_655 ?
Si1 Si1 Nb1 62.078(10) 17_666 17_666 ?
Si1 Si1 Nb1 117.922(10) 17_666 21_566 ?
Si1 Si1 Nb1 117.922(10) 17_667 . ?
Si1 Si1 Nb1 62.078(10) 17_667 7_556 ?
Si1 Si1 Nb1 117.922(10) 17_666 7_556 ?
Si1 Si1 Nb1 62.078(10) 17_667 5_656 ?
Si1 Si1 Nb1 62.078(10) 17_667 21_566 ?
Si1 Si1 Nb1 117.922(10) 17_667 19_566 ?
Si1 Si1 Nb1 117.922(10) 17_666 23_666 ?
Si1 Si1 Nb1 62.078(10) 17_667 23_666 ?
Si1 Si1 Nb1 117.922(10) 17_667 3_655 ?
Si1 Si1 Nb1 117.922(10) 17_666 5_656 ?
Si1 Si1 Si1 180.0 17_667 17_666 ?
Sb1 Cu1 Sb1 119.60(3) . 17_566 ?
Sb1 Cu1 Sb1 104.656(12) . 27_456 ?
Sb1 Cu1 Sb1 104.656(12) 17_566 27_456 ?
Sb1 Cu1 Sb1 104.656(12) . 11 ?
Sb1 Cu1 Sb1 104.656(12) 17_566 11 ?
Sb1 Cu1 Sb1 119.60(3) 27_456 11 ?
Sb1 Cu1 Cu1 120.199(13) 11 17_566 ?
Sb1 Cu1 Cu1 120.199(13) . 17_567 ?
Sb1 Cu1 Cu1 59.801(13) 11 17_567 ?
Sb1 Cu1 Cu1 59.801(13) 17_566 17_566 ?
Sb1 Cu1 Cu1 120.199(13) 27_456 17_566 ?
Sb1 Cu1 Cu1 120.199(13) 17_566 17_567 ?
Sb1 Cu1 Cu1 59.801(13) . 17_566 ?
Sb1 Cu1 Cu1 59.801(13) 27_456 17_567 ?
Cu1 Cu1 Cu1 180.0 17_567 17_566 ?

_shelx_res_file                  
;
TITL mdb0905_a.res in I4/mcm
    mdb0905.res
    created by SHELXL-2018/3 at 08:59:38 on 28-May-2021
CELL 1.54184 10.39536 10.39536 4.923308 90 90 90
ZERR 1 0.000253 0.000253 0.000213 0 0 0
LATT 2
SYMM -X,-Y,+Z
SYMM -Y,+X,+Z
SYMM +Y,-X,+Z
SYMM -X,+Y,0.5-Z
SYMM +X,-Y,0.5-Z
SYMM +Y,+X,0.5-Z
SYMM -Y,-X,0.5-Z
SFAC Cu Nb Sb Si
UNIT 0.8 16 8 4

L.S. 10
PLAN  10
SIZE 0.002 0.003 0.005
TEMP -113.1(10)
CONF
list 4
MORE -1
fmap 2
acta
REM <olex2.extras>
REM <HklSrc "%.\\MDB0905.hkl">
REM </olex2.extras>

WGHT    0.047400
FVAR       0.14553
SB1   3    0.143855    0.643855    0.500000    10.25000    0.00880    0.00880 =
         0.01532    0.00000    0.00000    0.00229
NB1   2    0.292969    0.416026    0.500000    10.50000    0.00622    0.00644 =
         0.01141    0.00000    0.00000    0.00031
SI1   4    0.500000    0.500000    0.750000    10.12500    0.00321    0.00321 =
         0.01237    0.00000    0.00000    0.00000
CU1   1    0.000000    0.500000    0.750000     0.02491    0.02376    0.02376 =
         0.01644    0.00000    0.00000    0.00000
HKLF 4


REM  mdb0905_a.res in I4/mcm
REM wR2 = 0.0753, GooF = S = 1.142, Restrained GooF = 1.142 for all data
REM R1 = 0.0296 for 147 Fo > 4sig(Fo) and 0.0333 for all 166 data
REM 16 parameters refined using 0 restraints

END

WGHT      0.0474      0.0000

REM Highest difference peak  1.118,  deepest hole -1.523,  1-sigma level  0.396
Q1    1   0.1592  0.4602  0.5000  10.50000  0.05    1.12
Q2    1   0.2077  0.7077  0.5000  10.25000  0.05    1.12
Q3    1   0.5000  0.5000  1.0000  10.12500  0.05    0.98
Q4    1   0.3090  0.5420  0.5738  11.00000  0.05    0.96
Q5    1  -0.0946  0.5227  0.6468  11.00000  0.05    0.96
Q6    1   0.1349  0.4289  0.5000  10.50000  0.05    0.94
Q7    1   0.4035  0.3701  0.3894  11.00000  0.05    0.91
Q8    1   0.2606  0.2881  0.5000  10.50000  0.05    0.90
Q9    1   0.2764  0.4113  0.2616  11.00000  0.05    0.87
Q10   1   0.2840  0.5000  0.2500  10.50000  0.05    0.85
;
_shelx_res_checksum              92246
_shelx_hkl_file                  
;
   0   0   2 11553.5 470.728   4
   0   0  -6 2111.99 88.6685   6
   0   1   1 4.94166 8.80997   4
  -1   0   1 5.63865 6.62778   4
   0   1   3-10.9901 10.6283   4
   0   1  -3 3.16255 5.91472   2
   1   0  -3-5.54224 7.04502   2
  -1   0  -3 1.52395 7.49052   2
   0  -1  -3 0.55930 8.10902   2
   0  -1   5 13.9701 14.5188   1
   1   0   5-9.70867 14.4967   1
  -1   0   5 11.9703 12.9976   1
   0   1   5 18.7740 13.0034   8
  -1   0   5 3.08649 13.8952   8
   1  -1   0 21.2828 4.73121   1
  -1  -1   0 19.8480 5.40229   3
  -1   1   2 5.05812 9.89030   4
   1   1   2 22.4999 11.1036   4
  -1  -1  -2 13.6308 7.68163   2
  -1   1  -2 14.9373 6.02756   2
  -1  -1   4 20.2598 17.1903   8
   1  -1  -4 15.9841 9.34344   2
   1  -1   4 5.61797 14.0829   8
  -1  -1  -4 25.3408 10.4947   2
   1  -1  -6 13.0090 6.48621   6
   1   1  -6-1.82554 7.38290   6
   0   2   0 354.803 16.8011   4
   2   0   0 269.392 14.1463   1
  -2   0   0 325.105 15.5457   3
   0  -2   0 298.475 14.5614   3
   0   2   2 965.397 49.1140   4
  -2   0  -2 999.146 44.3979   2
   0  -2   2 1021.47 48.2341   8
   0  -2  -4 93.5146 14.1428   2
   2   0   4 96.8711 15.8354   8
   0  -2   4 122.898 20.2338   1
   0   2  -6 111.965 9.78093   6
   2   0  -6 142.984 10.3449   6
   2  -1   1 237.731 11.4008   8
  -1   2   1 183.807 16.0558   4
   1  -2   1 195.394 14.1232   1
  -2   1   1 208.835 15.5251   4
  -1  -2   1 187.310 12.6154   1
  -2  -1   1 253.685 16.0988   8
  -1  -2  -3 104.565 12.5515   2
  -2  -1  -3 126.910 12.8030   2
  -1  -2   3 98.1521 17.3816   8
   1  -2   3 90.1602 14.8250   8
   1  -2   3 118.124 16.9509   1
   2  -1   3 90.8487 13.8010   8
  -2  -1  -3 116.570 11.2943   5
  -1   2   3 98.0151 15.9496   4
   1   2   3 144.941 18.1871   4
  -2   1   3 144.005 16.3673   4
   2  -1   5 37.9242 14.8714   1
   1  -2  -5 47.6068 14.0602   6
  -1  -2  -5 50.6602 12.5216   6
  -2  -1  -5 23.7824 15.7109   3
  -2   2   0 500.054 24.6056   4
  -2  -2   0 428.983 23.5302   3
   2  -2   2 1037.83 51.9662   1
  -2  -2  -2 1057.06 48.6673   2
   2  -2   2 1057.50 49.1406   8
  -2  -2   2 1182.83 54.3338   8
  -2   2   2 1137.71 53.1654   4
  -2  -2  -4 147.332 16.0583   2
   2  -2  -4 162.896 15.4507   2
  -2  -2   4 188.863 21.0906   1
   2  -2   4 180.042 21.8410   1
   2   2  -6 176.414 12.1028   6
   2  -2  -6 193.206 11.0764   6
   0  -3   1-0.42019 8.56612   1
   0   3  -1 1.56593 3.51055   4
   3   0   1 8.85767 8.37162   1
   0   3   1-1.34454 10.8054   4
  -3   0  -1-9.84840 12.0043   3
   0  -3  -1-5.69337 9.60979   3
   0  -3   3 1.05011 12.3376   1
   0   3   3-14.1493 15.3675   4
  -3   0  -3 13.3363 7.95535   5
   0  -3  -5 2.17042 11.0737   6
   1  -3   0 55.2610 5.09603   3
  -3  -1   0 50.2696 10.2806   3
  -1   3   0 54.4481 10.4211   4
  -1  -3   0 47.2329 9.49055   3
  -3   1   0 61.9060 7.52591   3
  -1   3   2-7.20650 14.1075   4
  -3  -1   2 6.09503 12.5290   8
  -1  -3   2 13.1016 9.69236   1
   3  -1   2 16.3827 10.8948   1
   3  -1   2 1.56830 6.86718   8
  -3  -1  -2 7.38785 7.86197   2
   1  -3   2-5.81650 10.9576   1
   1   3   2 13.8514 14.5694   4
  -1  -3   4 2.88758 13.3841   1
   1  -3   4 19.8767 15.0086   1
  -1  -3  -4 10.4649 18.0896   3
  -3  -1   4 12.4908 16.6157   8
  -1  -3  -4 10.9529 12.4309   6
  -1  -3  -4 3.50947 11.6908   2
  -3   1  -4 11.3013 8.63188   5
   1  -3  -4 16.3616 11.4228   2
  -2  -3   1 3147.59 134.089   3
   2  -3  -1 3120.81 131.238   3
  -3   2   1 3348.23 137.284   4
  -2  -3  -1 3124.17 135.055   3
  -3  -2  -1 3288.85 136.074   3
  -2   3   1 3425.13 136.919   4
  -2  -3   1 3115.31 131.353   1
  -2  -3  -1 3193.58 132.123   2
  -3  -2  -1 3234.86 131.861   2
   2  -3   1 3252.39 134.632   1
  -3  -2   3 1909.38 92.5727   8
   3  -2   3 1971.97 91.9622   1
  -2   3   3 1891.40 92.8544   4
  -3   2  -3 1912.26 84.1718   5
   2   3   3 1937.71 93.7297   4
   2  -3   3 1981.32 91.4109   1
  -2  -3  -3 1975.44 93.1761   3
  -3  -2  -3 2083.90 95.2701   3
  -2  -3   3 1811.66 87.3928   1
  -2  -3  -3 2012.58 86.5727   2
   3   2   3 1985.29 92.3473   4
  -3  -2  -3 1942.75 84.7203   5
   3  -2  -5 994.660 48.0093   6
   2  -3  -5 944.158 47.2447   6
   2  -3  -5 977.586 45.3539   2
  -3  -3   0 1055.27 49.3526   3
  -3  -3  -2 1239.06 54.5258   2
  -3   3   2 1178.75 60.8947   4
  -3  -3  -2 1149.88 60.3812   3
   3  -3   2 1208.61 59.8094   1
   3  -3  -4 395.871 24.8814   2
   3  -3   4 387.868 31.5459   1
   3  -3  -4 359.698 28.0644   6
  -3  -3  -4 426.069 34.1840   3
  -4   0   0 1203.76 52.2408   3
   0   4   0 1206.69 53.8931   4
   0  -4   0 1135.09 51.0448   3
   4   0   2 1869.38 82.9027   1
   0   4   2 1948.88 88.3888   4
   0  -4  -2 1853.17 82.5814   3
   0  -4   2 1743.53 81.9559   1
   4   0   4 434.136 35.3183   1
   0  -4   4 466.565 32.5627   1
   0  -4  -4 459.266 28.5216   6
  -4   0  -4 406.005 36.6243   3
  -4   0  -4 404.271 25.0854   5
   0  -4  -4 475.940 35.5250   3
   0  -4  -4 411.285 27.7898   2
  -4   0   4 320.351 33.8970   8
  -1   4  -1 3489.81 145.609   4
   1  -4  -1 3634.94 146.091   3
  -4  -1  -1 3427.78 149.871   3
   1   4  -1 3483.57 146.297   4
  -1  -4  -1 3398.82 148.579   3
  -4   1  -1 3579.38 148.650   3
  -4  -1   1 3637.12 148.153   3
   1  -4   1 3555.78 148.669   1
  -1  -4   1 3571.57 146.888   1
   4  -1   1 3482.90 148.740   1
   4   1   1 3518.51 147.311   1
   1  -4   3 2048.29 96.9643   1
   1   4   3 2241.61 103.713   4
  -4  -1   3 1984.13 99.4971   8
  -1   4   3 2181.38 102.318   4
  -1  -4  -3 2042.25 92.9312   2
  -4  -1  -3 2086.05 100.889   3
  -1  -4  -3 2238.34 99.2295   3
  -4  -1  -3 2119.56 91.7492   5
  -1  -4   3 2025.36 95.2837   1
   4  -1   3 2132.15 98.8362   1
  -4   1  -3 2156.02 91.9345   5
   1  -4  -3 2089.83 93.2371   6
   1  -4  -5 1050.82 49.6513   6
   1  -4  -5 1050.63 49.3436   2
  -4   2   0 1518.38 62.1531   3
  -4  -2   0 1400.94 67.2371   3
  -2   4   0 1540.88 68.0377   4
  -2  -4   0 1546.86 67.0734   3
   2  -4  -2 497.374 26.5591   6
   2   4   2 517.157 35.6123   4
  -2   4   2 479.820 32.7386   4
  -2  -4  -2 439.779 28.9997   3
  -4  -2  -2 469.259 23.8080   5
   4  -2   2 467.926 30.0628   1
   2  -4   2 438.939 28.6459   1
  -2  -4  -2 395.003 24.3343   2
  -4  -2  -4 636.775 44.2649   3
   2  -4   4 622.003 40.4521   1
   4  -2  -4 636.030 33.1572   2
   2  -4  -4 616.011 35.4894   2
   2  -4  -4 646.180 36.2269   6
  -4   2  -4 581.640 32.8083   5
   4   2   4 693.208 44.1453   1
  -2  -4  -4 715.731 44.5436   3
  -3  -4   1 264.699 19.9387   3
   4  -3   1 259.243 19.4872   1
  -4  -3  -1 289.171 22.5361   3
  -3  -4  -1 267.251 15.9181   2
  -4   3  -1 247.775 15.4711   3
  -3  -4  -1 289.446 21.7886   3
   3  -4   1 269.432 19.6912   1
   3   4   3 219.549 26.5299   4
  -4  -3  -3 154.716 23.7738   3
  -3   4   3 206.099 25.2019   4
  -3  -4  -3 189.392 23.4635   3
  -3  -4  -3 155.447 16.2515   2
   4   3   3 127.443 22.3170   4
  -4   3  -3 168.950 15.6014   5
   3  -4   3 130.900 20.0012   1
   3  -4  -3 173.539 18.6428   6
  -3   4  -3 175.716 14.6064   5
   4  -3  -5 84.2614 12.9978   6
   3  -4  -5 88.1481 12.5192   6
   3  -4  -5 82.4199 9.70934   2
  -4  -4   0 531.381 31.2275   3
  -4   4   2 69.5273 18.1240   4
  -4  -4  -2 95.4416 17.9022   3
   4  -4   2 129.863 18.2087   1
  -4   4  -2 71.8543 12.1622   5
  -4  -4  -2 81.9148 11.3888   2
   4  -4  -4 243.241 21.9762   6
  -4  -4  -4 192.494 23.9732   3
  -4   4  -4 188.190 14.9812   5
   4  -4   4 188.876 22.5772   1
   0   5  -1-7.05084 6.27653   4
  -5   0  -1-6.11266 12.0501   3
   0  -5  -1 8.85999 8.63315   3
   0  -5   1 7.04948 9.23816   1
   5   0   1 16.5550 9.80912   1
  -5   0   3-16.5788 18.3081   8
   5   0   3-1.43961 14.5888   1
   0  -5  -3-6.05469 11.5245   6
  -5   0  -3 7.73752 15.1208   3
   0  -5  -3-9.25608 11.8163   3
  -5   0  -3 9.64924 10.4911   5
   0  -5   3-4.56330 10.9582   1
   0   5   3 9.83928 16.8145   4
   5   0  -5 11.6123 11.9674   6
  -1   5   0 867.657 42.8146   4
  -5   1   0 854.620 38.4730   3
  -5  -1   0 826.818 40.9381   3
   1   5   0 846.308 43.1062   4
  -1  -5   0 818.345 39.8243   3
   1  -5   2 344.462 24.5070   1
  -5  -1   2 399.034 27.5408   8
  -1   5   2 347.165 30.9078   4
   1   5   2 336.407 30.1975   4
  -5   1  -2 389.228 27.3872   3
   1  -5  -2 417.701 24.5595   6
   5   1   2 365.349 24.8576   1
   5  -1   2 368.155 26.1885   1
  -5  -1  -2 373.031 29.4110   3
  -1  -5  -2 379.034 25.6509   3
  -5  -1  -2 422.134 22.3423   5
  -1  -5   2 347.274 23.3853   1
   1  -5   4 377.381 29.2952   1
   5   1   4 406.090 33.8524   1
  -5   1   4 357.490 33.1930   8
   5  -1  -4 393.291 27.2185   6
   1  -5  -4 378.438 25.3794   6
  -5   1  -4 335.937 31.8515   3
   1  -5  -4 385.767 26.2149   2
  -5  -1  -4 348.753 33.2770   3
   5  -1   4 434.358 34.3875   1
  -1  -5  -4 308.947 29.2237   3
  -5   1  -4 360.256 23.9347   5
  -2   5   1 1371.48 67.2119   4
  -5  -2   1 1434.46 63.7975   3
   5  -2   1 1344.39 63.3515   1
   2  -5   1 1293.40 63.0777   1
  -5   2  -1 1266.85 60.3429   3
  -5  -2  -1 1360.45 66.2036   3
   2   5  -1 1466.71 62.3861   4
  -2  -5  -1 1416.05 63.9981   3
  -2  -5  -3 874.918 48.2021   3
  -2   5   3 805.981 51.8704   4
   5   2   3 877.087 48.6946   1
   5   2   3 773.060 49.6383   4
   5  -2  -3 868.897 43.4770   6
  -5   2  -3 722.170 46.0774   3
  -5  -2  -3 808.283 50.8491   3
  -2  -5  -3 790.346 42.9433   2
  -5   2  -3 794.686 41.4218   5
   5  -2   3 817.671 48.0094   1
   2   5   3 940.611 55.0468   4
   2  -5  -3 804.246 42.9082   6
   2  -5   3 832.099 46.6671   1
   5   2  -5 345.722 22.1414   6
   2  -5  -5 334.674 20.7579   6
   2  -5  -5 362.785 20.7402   2
  -3  -5   0 277.625 21.1951   3
  -3   5   0 309.449 22.5425   4
  -5  -3  -2 74.3430 10.7829   5
  -5   3  -2 83.1910 12.0986   5
  -3   5  -2 76.9316 12.3352   5
  -5   3  -2 83.1826 13.5632   3
  -3  -5  -2 63.7744 11.5270   2
  -3  -5  -2 104.695 18.2129   3
  -3   5   2 102.937 20.6771   4
   3   5   2 107.655 22.0920   4
   5   3   2 67.2010 12.0020   1
   3  -5  -2 89.9904 14.7408   6
   5  -3  -2 73.4665 13.4156   6
   3  -5   2 75.5123 15.2798   1
   5  -3   2 65.4787 14.8024   1
   5  -3  -4 116.737 13.3520   2
   3  -5  -4 125.758 16.1577   2
  -5   3  -4 112.214 13.1776   5
  -5  -3  -4 140.268 21.8737   3
   3  -5   4 122.741 18.0745   1
   3  -5  -4 119.708 16.7441   6
   5  -3   4 113.961 20.3213   1
  -5   3   4 80.2125 21.5786   8
  -3  -5  -4 149.373 21.6816   3
  -4   5  -1-9.62529 11.5645   5
  -5   4  -1-0.71827 10.1741   5
  -4  -5  -1 1.08633 14.5966   3
  -4   5   1 4.38196 15.2586   4
   4  -5   1 8.34355 9.27842   6
   5  -4  -1 16.5687 11.3193   6
  -5  -4  -1 16.4848 15.5016   3
  -4  -5   1 11.9273 11.6524   3
   4  -5  -1 2.85378 11.4329   6
   5  -4   1-2.72676 8.87543   6
   5  -4   1 14.3489 12.3180   1
  -5   4  -3 2.43207 11.4833   5
  -4   5  -3 1.51519 9.78898   5
  -5  -4  -3-14.5933 20.0790   3
  -4  -5  -3 9.73062 16.6275   3
   4  -5   3 29.6211 15.3005   1
   4   5   3 22.0528 20.2417   4
   5   4   3 10.8578 19.6455   4
  -4  -5  -3-1.65877 11.3173   2
   4  -5  -3 0.93547 15.0605   6
   5  -4  -3 10.3640 14.7641   6
   5  -4  -5 16.0586 8.91850   6
   4  -5  -5-0.40847 7.40182   6
   5   4  -5 3.48053 6.51257   6
  -5  -5   0 2264.20 103.427   3
   5  -5   0 2285.28 98.7389   6
   5  -5  -2 2375.47 107.269   6
  -5  -5  -2 2495.77 114.459   3
  -5   5  -2 2444.55 106.874   5
   5  -5  -4 1254.45 57.0327   6
  -5   5  -4 1121.87 52.0484   5
   0  -6   0 15.5590 7.68298   3
  -6   0   0 8.29083 9.55373   3
   0   6   0 7.97997 13.0791   4
   6   0   2 88.1135 14.9306   1
  -6   0  -2 106.792 12.1916   5
   0  -6   2 107.940 14.3302   1
   0  -6  -2 81.2380 12.7726   6
   0   6   2 97.4057 21.1994   4
  -6   0  -2 93.1047 16.2728   3
  -6   0  -4 9.23165 11.0468   5
   0  -6  -4-5.67439 12.3921   2
   0   6   4 13.3378 16.3700   4
   6   0   4-16.9064 16.1686   1
  -6   0  -4 4.66578 14.8739   3
   0  -6  -4 11.6976 11.5486   6
   6   0  -4-7.61823 13.1104   6
  -6  -1  -1 42.7674 8.86952   5
   6  -1   1 39.3557 10.8701   1
   1  -6  -1 51.1943 11.6690   6
  -6   1  -1 54.0389 10.2816   5
  -6   1  -1 39.6197 10.6080   3
  -1  -6  -1 48.9399 11.0645   3
   1   6   1 24.1203 14.9787   4
  -6  -1  -1 54.0835 14.4667   3
  -1   6   1 45.5213 16.6555   4
   1  -6   1 45.3958 10.7974   6
  -1  -6   1 43.2272 9.76490   7
  -6  -1  -3 20.1433 12.1590   5
  -6   1  -3 25.6385 11.1581   5
  -1  -6  -3 23.8479 13.4076   2
   6   1   3 48.0564 16.2800   1
  -6   1   3 26.9677 17.3053   8
  -6  -1  -3 48.8260 18.8627   3
  -1   6   3 35.8442 19.6497   4
   6  -1   3 25.7395 15.3128   1
   1   6   3 29.3548 21.5211   4
   1  -6   3 19.5072 12.0499   1
   1  -6  -3 10.0907 13.0802   6
   6  -1  -3 14.3050 12.6252   6
  -6   1  -3 8.66237 15.5469   3
   6  -1  -5 11.2627 9.89049   6
   6   1  -5 18.8874 9.04751   6
   1  -6  -5 18.6647 7.15179   2
  -6  -2   0 699.268 39.7902   3
  -2  -6   0 713.790 37.3153   3
   2  -6   0 746.503 35.7487   6
   2   6   0 795.541 42.1401   4
  -2   6   0 687.480 39.0075   4
   6  -2   2 163.164 19.3202   1
  -6   2   2 131.337 16.9568   8
  -6  -2  -2 150.292 22.5575   3
  -2  -6  -2 149.562 18.1664   3
   2  -6  -2 188.269 17.9515   6
   6  -2  -2 175.581 17.6855   6
   2   6   2 181.969 25.7094   4
  -2   6   2 116.160 20.5726   4
  -6   2  -2 174.620 17.3336   3
  -2  -6  -2 146.669 14.7279   2
  -6  -2  -2 201.895 15.6747   5
  -6   2  -2 173.875 15.3210   5
  -2   6  -2 147.781 14.6254   5
   2  -6   2 133.104 16.8909   1
   6  -2   4 388.190 30.3731   1
  -6   2   4 250.978 27.9885   8
   2  -6   4 342.459 26.1423   1
   2  -6  -4 323.245 23.5602   6
   6  -2  -4 358.109 24.7378   6
   2  -6  -4 413.189 25.6733   2
  -6   2  -4 321.766 22.1642   5
  -6  -2  -4 363.736 31.0132   3
  -2  -6  -4 387.543 24.4196   2
   3  -6  -1 309.673 21.2881   6
   6  -3  -1 263.760 19.3063   6
   3  -6   1 282.570 18.7925   7
   3   6   1 301.168 28.4272   4
  -6  -3   1 291.720 22.5238   3
  -3  -6   1 275.027 18.2940   7
  -3   6   1 268.893 25.4693   4
   3   6  -1 234.522 19.1127   4
  -6  -3  -1 254.911 24.2799   3
  -6  -3  -1 257.659 16.4246   5
  -3  -6  -1 241.900 22.5649   3
  -6   3  -1 264.701 18.5342   5
   6  -3   3 216.690 22.9402   1
  -3  -6  -3 166.699 21.8698   3
   3  -6   3 202.027 21.2806   1
   3  -6  -3 187.023 20.1574   6
  -3   6   3 196.850 27.6453   4
   6  -3  -3 179.983 19.9971   6
   3   6   3 195.942 29.7821   4
   6   3   3 201.150 27.0963   4
  -6  -3  -3 211.530 26.9413   3
  -6   3  -3 180.663 17.9366   5
  -3  -6  -3 220.398 18.7291   2
   6  -3  -5 111.745 10.9761   6
   3  -6  -5 102.470 9.23128   6
  -4  -6   0 889.666 45.3124   3
   4  -6   0 784.162 40.9245   6
   6  -4   0 860.085 40.3927   6
   4  -6   0 850.149 40.5318   7
  -6   4   0 789.435 41.7434   5
  -4   6   2 1454.79 76.1832   4
   4   6   2 1320.74 76.4763   4
   4  -6  -2 1304.50 64.3366   6
   4  -6   2 1356.92 68.1801   1
   6  -4  -2 1347.13 64.6361   6
  -4  -6  -2 1395.80 70.0001   3
   6  -4   2 1431.91 69.3009   1
  -4   6  -2 1359.82 63.6703   5
  -4  -6  -2 1314.74 61.7442   2
   6  -4  -4 340.117 21.8176   2
   4  -6  -4 362.937 24.0918   6
   6  -4  -4 377.506 24.7704   6
   4  -6  -4 372.908 24.3596   2
  -6   4  -4 370.824 21.6214   5
  -5  -6   1 1363.05 69.5510   3
   5  -6  -1 1447.66 66.4477   6
   6  -5   1 1452.91 64.4580   6
   5  -6   1 1435.72 65.2752   6
   6  -5  -1 1386.85 65.8955   6
  -6  -5  -1 1529.81 73.9261   3
  -5  -6  -1 1387.42 71.0379   3
  -6   5  -1 1360.95 66.9056   5
   5   6   3 954.527 60.7035   4
   6  -5   3 936.145 52.4378   1
   5  -6  -3 892.330 47.7838   6
   6  -5  -3 976.324 48.5575   6
   5  -6   3 915.603 52.1398   1
   6   5   3 914.039 58.9510   4
  -6   5  -3 935.422 46.5615   5
  -5   6  -3 983.087 46.2188   5
  -6  -5  -3 996.137 56.5683   3
  -5  -6  -3 884.651 53.2258   3
  -6   6   0 313.185 24.2401   5
  -6  -6   0 340.441 27.2607   3
   6  -6   0 296.305 21.5602   6
  -6   6  -2 40.7038 13.5474   5
   6   6   2 9.71310 20.2096   4
  -6  -6  -2 44.0555 18.2562   3
   6  -6  -2 24.8632 13.2274   6
   6  -6  -4 140.891 12.6991   2
  -7   0  -1 10.2193 8.83261   5
  -7   0  -1 8.03557 11.2023   3
   0   7   1-7.52126 17.0970   4
   0  -7  -1-3.68072 9.39087   6
   0  -7   1 7.19575 9.45208   7
  -7   0  -3-6.54048 11.4623   5
   0  -7  -3-7.57221 11.6246   2
  -7   0  -3-7.50334 15.3258   3
   0   7   3-4.53705 18.5118   4
   0  -7  -3 13.6603 11.4114   6
   7   0  -3 9.44432 12.9828   6
   7   0   3-4.30514 13.6032   1
   7   0  -5 2.59593 4.51227   6
  -1  -7   0 2411.82 102.798   7
  -7  -1   0 2364.94 104.956   3
  -1  -7   0 2335.93 102.792   3
  -1   7   0 2385.75 107.592   4
   1   7   0 2408.65 108.877   4
   1  -7   0 2326.66 102.195   6
   7  -1   2 2527.14 111.688   1
   1  -7  -2 2459.97 108.119   6
  -7  -1  -2 2455.32 107.469   5
  -7   1  -2 2484.03 107.119   5
  -7   1  -2 2367.54 110.623   3
  -7  -1  -2 2501.98 114.138   3
   7  -1  -4 1162.31 53.8427   6
   7   1  -4 1049.86 52.5512   6
  -7   1  -4 1093.87 52.6819   5
   1  -7  -4 1143.04 54.6275   2
   1  -7  -4 1140.21 52.7729   6
  -1  -7  -4 1182.71 54.1472   2
  -2   7   1 182.018 21.9710   4
  -2  -7   1 209.831 16.7169   7
   2  -7   1 197.633 17.2069   7
   2  -7   1 226.172 16.9751   6
   2  -7  -1 192.082 17.7107   6
   2   7   1 164.621 23.8789   4
  -7  -2  -1 166.518 21.5564   3
  -7  -2  -1 180.436 14.4556   5
  -7   2  -1 214.274 16.6922   5
  -2  -7  -1 209.459 18.5911   3
  -2  -7  -3 126.503 16.1267   2
  -7  -2  -3 128.573 20.9424   3
  -2   7   3 98.7547 22.5331   4
   2   7   3 147.043 29.5436   4
   2  -7  -3 112.964 15.7924   6
   7  -2  -3 122.828 17.3544   6
  -7  -2  -3 131.205 17.0714   5
   7  -2   3 105.846 17.7919   1
   2  -7   3 143.547 17.2051   1
   7  -2  -5 49.0384 6.37726   6
  -7  -3   0 2722.57 122.396   3
  -3  -7   0 2690.70 119.885   3
  -3   7   0 2874.49 123.966   4
  -3  -7   0 2669.57 116.772   7
   3  -7   0 2770.97 117.213   7
   3  -7   0 2667.04 117.100   6
   3   7   0 2796.78 125.407   4
  -7   3   0 2642.10 117.084   5
   7  -3   2 1836.54 83.5428   1
   3  -7  -2 1759.64 79.1661   6
   7  -3  -2 1837.46 79.6621   6
  -7  -3  -2 1763.38 77.7822   5
  -3  -7  -2 1617.31 76.5661   2
  -7   3  -2 1679.77 77.8483   5
  -7  -3  -2 1732.61 87.0584   3
  -3  -7  -2 1706.32 83.2258   3
  -3   7  -2 1629.54 77.1904   5
   3  -7  -4 1126.66 52.8107   6
   7  -3  -4 1109.49 53.4798   6
  -7   3  -4 1194.53 52.7909   5
  -7   4  -1 10.7610 12.6605   5
  -7   4   1 11.8494 10.9060   5
  -4   7  -1 20.5979 13.0568   5
   4  -7   1-2.36423 10.2432   7
  -7  -4   1 15.7725 15.8041   3
  -7  -4  -1 40.5264 18.1577   3
  -4  -7  -1 2.59058 13.6397   3
   4  -7   1 11.8195 10.6621   6
   4  -7  -1 21.1889 12.8497   6
   7  -4  -1 26.2193 12.3659   6
   4   7   1 13.0118 19.1385   4
  -7   4  -3 5.42725 10.1157   5
  -4   7  -3-7.30762 8.71516   5
   7  -4   3 16.2397 12.7167   1
  -7  -4  -3 12.3585 17.5407   3
  -4  -7  -3 38.8921 14.8285   3
   4  -7  -3 5.76899 12.5526   6
   7   4   3 30.4467 18.0921   4
   7  -4  -3 3.21543 12.0518   6
   4   7   3 2.28600 19.4273   4
  -7   5   0 77.0760 14.5335   5
   5  -7   0 87.7823 11.5434   7
  -5  -7   0 89.8103 16.9373   3
   7  -5   0 94.3009 12.7369   6
   5  -7   0 74.6221 13.3790   6
   5   7   0 105.377 21.6537   4
  -5   7  -2 14.0300 11.8342   5
  -5  -7  -2-7.42885 16.1357   3
   5   7   2 4.87332 21.6063   4
   7  -5  -2-1.70443 12.3327   6
  -7   5  -4 42.8714 7.00540   5
   5  -7  -4 42.9015 9.37474   2
   5  -7  -4 34.2551 8.95875   6
   7  -5  -4 15.9882 8.79407   6
   6  -7   1 166.710 16.9118   6
  -7   6   1 151.683 17.7432   5
   7  -6  -1 155.991 16.5913   6
  -7  -6  -1 161.574 23.6863   3
  -6  -7  -1 164.563 21.5945   3
   6  -7  -1 164.516 16.9597   6
   6   7   1 214.983 31.9342   4
  -7   6  -1 168.263 19.1053   5
   7  -6  -3 96.3692 13.6451   6
  -7   6  -3 134.816 13.0880   5
  -6   7  -3 118.881 11.8462   5
  -7   7   0 131.690 18.4122   5
   7  -7   0 161.077 16.0229   6
  -7   7  -2 47.4555 13.0455   5
  -7   7   2 56.2852 12.8237   5
  -7  -7  -2 37.8668 15.0683   3
   7  -7  -2 55.6277 12.1096   6
   0  -8   0 14.5882 11.5528   7
   0   8   0-11.0523 12.9249   4
   0  -8   0 20.1422 9.71095   6
  -8   0  -2 158.385 19.2036   3
   0  -8  -2 156.232 14.4932   6
   0   8   2 160.462 24.2541   4
  -8   0  -2 165.009 15.6382   5
   0  -8  -4 19.2837 8.91630   2
  -1  -8   1 1061.51 49.6285   7
  -1   8   1 960.037 56.3769   4
   1   8   1 908.658 58.1285   4
   1  -8  -1 1005.95 48.1418   6
  -8  -1  -1 937.044 46.6173   5
  -8   1  -1 1022.83 47.6735   5
  -8  -1  -1 1043.75 53.6921   3
  -1   8   3 686.471 47.1690   4
   1   8   3 746.778 50.3884   4
   1  -8  -3 677.080 34.7375   6
   8  -1  -3 621.001 35.1838   6
   1  -8  -3 635.821 35.6082   2
  -8  -1  -3 669.466 35.4914   5
  -8   1  -3 674.773 35.2825   5
  -1  -8  -3 616.782 35.9207   2
  -8  -1  -3 637.920 40.6063   3
  -8   2   0 25.9686 9.79893   5
  -2  -8   0 12.6088 10.9113   7
   2  -8   0 7.40041 10.7963   7
  -2   8   0 12.6959 12.9041   4
  -8  -2   0 16.3701 13.5117   3
   2   8   0 24.2951 14.2813   4
   2  -8   0 19.6180 10.8566   6
  -8  -2  -2 32.6642 10.9195   5
  -8   2  -2 28.9640 11.4633   5
  -2  -8  -2 40.8697 10.7984   2
  -8  -2  -2 50.9712 17.8305   3
  -2   8   2 28.7897 17.1667   4
   2   8   2 33.6476 21.0325   4
   2  -8  -2 39.7939 13.6080   6
  -8   2  -4 14.1330 8.45584   5
   2  -8  -4 0.67653 8.82317   2
   2  -8  -4 17.3859 8.52449   6
   8  -2  -4 30.6557 9.14828   6
  -3   8  -1 677.457 37.7317   5
  -3  -8  -1 680.333 40.1869   3
  -3  -8   1 712.023 37.2558   7
   3  -8   1 679.142 37.3018   7
  -3  -8  -1 655.578 36.1621   7
   3   8   1 702.480 48.9104   4
   3  -8  -1 764.570 38.3909   6
  -8   3  -1 662.995 36.9074   5
   3  -8   1 682.509 36.5952   6
  -8  -3  -1 689.019 43.5833   3
  -3   8   1 689.619 46.3209   4
  -3  -8  -3 490.774 27.6923   2
   3  -8  -3 487.147 28.2937   6
   8  -3  -3 479.545 28.1709   6
  -8  -3  -3 484.831 34.8543   3
  -8   4   0 97.5597 14.7142   5
   4  -8   0 108.846 14.2315   7
  -8  -4   0 83.1938 18.7391   3
  -4  -8   0 109.453 17.0429   3
   4  -8   0 96.5681 15.1254   6
   4   8   0 95.7128 19.1322   4
  -4  -8  -2 337.584 26.5149   3
   4   8   2 384.123 37.8080   4
   4  -8  -2 336.558 23.9118   6
   8  -4  -2 326.199 23.3419   6
  -8   4  -2 299.766 23.6826   5
  -4   8  -2 348.291 22.9113   5
  -8  -4  -2 353.096 31.4629   3
  -8   4  -4 42.7271 6.98835   5
   4  -8  -4 38.5445 7.49721   6
   8  -4  -4 35.0951 7.11070   6
  -8  -5  -1 770.036 49.1215   3
  -5  -8  -1 799.710 46.3184   3
   5  -8  -1 772.851 40.4101   7
   5  -8   1 811.094 41.6975   6
   5   8   1 863.351 57.4536   4
   8  -5  -1 835.010 40.6846   6
  -8   5  -1 855.784 43.3004   5
  -8   5   1 843.415 41.8021   5
  -5   8  -1 759.148 43.4471   5
   5  -8  -3 540.711 28.2229   6
   8  -5  -3 485.105 27.0160   6
  -8   5  -3 564.633 28.0342   5
  -5   8  -3 485.533 25.4935   5
  -6  -8   0 655.900 42.0526   3
   8  -6   0 726.535 36.2551   6
   6  -8   0 768.058 37.9481   6
  -8   6   0 753.329 39.4076   5
  -6   8   0 677.883 41.1526   5
   8  -6  -2 236.685 18.0614   6
  -6   8  -2 264.996 18.9589   5
   8  -7  -1 272.916 19.0246   6
   7  -8  -1 263.823 19.3572   6
  -8   7  -1 317.631 22.3665   5
  -8   7   1 305.570 21.7295   5
  -7   8   1 295.502 22.8082   5
   8  -7  -3 174.397 11.3830   6
   7  -8  -3 176.657 12.0010   6
  -8   7  -3 186.687 11.7391   5
  -7   8  -3 182.993 10.9691   5
   8  -8   0 602.006 31.1293   6
  -8   8   0 661.909 34.3480   5
   8  -8  -2 222.745 13.9728   6
  -8   8  -2 234.738 15.5285   5
  -9   0  -1-8.42574 9.05011   5
   0  -9   1 8.94601 11.8855   7
   0  -9  -1 9.47066 13.6259   7
   0   9   1-1.86107 16.0760   4
   0  -9  -1 9.07381 9.66241   6
  -9   0  -3 1.90543 9.19111   5
   0  -9  -3-4.98187 9.77246   2
  -1  -9   0 534.257 29.4808   7
   1  -9   0 517.238 27.7629   6
   1  -9  -2 224.055 16.7111   6
  -1   9   2 191.708 25.8224   4
   1   9   2 225.565 29.0931   4
  -1  -9  -2 215.184 17.2238   2
  -9  -1  -2 211.832 17.0619   5
  -9   1  -2 211.393 17.3927   5
   1  -9  -4 252.045 15.6586   2
  -2   9  -1 918.832 47.1868   5
  -9  -2  -1 966.936 51.9459   3
  -2  -9   1 902.270 47.2672   7
   2  -9   1 941.877 47.8475   7
  -2   9   1 887.308 55.3047   4
  -2  -9  -1 987.999 47.4383   7
   2  -9  -1 920.198 47.7882   7
   2   9   1 885.104 57.4684   4
   2  -9  -1 949.044 46.8419   6
  -9   2  -1 947.755 46.0696   5
   2  -9  -3 660.647 31.3435   6
   2  -9  -3 604.798 32.9826   2
  -9   2  -3 630.349 32.3163   5
  -2  -9  -3 554.443 30.8657   2
  -9   3   0 44.6188 11.6241   5
  -3  -9   0 72.5036 12.5724   7
   3  -9   0 23.6028 12.2003   7
  -9  -3   0 33.6420 14.7129   3
   3  -9   0 34.7742 12.8057   6
  -9   3  -2 109.527 14.7016   5
  -3   9  -2 95.0582 12.2822   5
  -3   9   2 104.425 19.9696   4
  -9  -3  -2 120.594 18.8914   3
   3   9   2 89.7133 24.6583   4
   3  -9  -2 108.509 14.0007   6
  -9   3  -4 10.3345 5.17496   5
   3  -9  -4 14.1432 4.77649   7
   3  -9  -4 13.4537 4.33294   6
  -9  -4  -1 580.810 37.4239   3
  -4  -9  -1 508.098 29.3546   7
   4  -9  -1 520.396 29.6571   7
   4   9   1 540.809 42.2078   4
   4  -9  -1 573.827 31.1376   6
  -9   4  -1 518.774 31.0501   5
  -4   9  -1 512.484 32.2057   5
   4  -9  -3 372.088 20.3665   7
   4  -9  -3 389.899 21.0083   6
   9  -4  -3 351.604 19.3946   6
  -9   5   0 103.841 14.1919   5
   5  -9   0 108.128 12.6945   7
  -9  -5   0 107.939 18.9258   3
   5  -9  -2 171.878 13.7266   7
   9  -5  -2 167.158 13.6494   6
   5  -9  -2 166.533 14.8514   6
  -9   5  -2 211.367 16.9703   5
  -5   9  -2 202.123 15.2271   5
  -6   9   1 1806.62 78.6367   5
   9  -6  -1 1628.40 73.4248   6
  -9   6  -1 1703.61 76.2393   5
  -9   6   1 1666.68 75.0237   5
  -6   9  -1 1761.32 77.6127   5
   6  -9  -3 1130.99 41.9224   6
  -9   6  -3 1138.44 41.9603   5
  -9   7   0 15.1229 9.69822   5
  -7   9   0 1.60438 12.5509   5
   7  -9   0 1.08178 8.65647   6
  -7   9  -2 49.1650 8.71887   5
  -7   9   2 38.0207 8.37681   5
   9  -7  -2 49.3179 6.55857   6
   7  -9  -2 61.7684 8.51406   6
   8  -9  -1 430.741 21.1979   6
  -9   8  -1 468.966 23.1700   5
  -9   8   1 388.042 21.2940   5
  -8   9   1 409.636 22.3400   5
  -9   9   0 1.27668 5.38671   5
   0 -10   0 160.128 17.1051   7
 -10   0  -2 12.3278 9.25163   5
   0 -10  -2 12.0634 11.7075   7
  -1 -10   1 1007.85 48.1046   7
   1 -10   1 934.762 47.9423   7
   1  10   1 837.751 53.9340   4
  -1 -10  -1 1019.02 47.9955   7
   1 -10  -1 903.679 47.6489   7
   1 -10  -1 961.603 45.2048   6
 -10   1  -1 916.470 44.9229   5
  -1  10  -1 970.465 46.5478   5
  -1 -10  -3 688.794 33.9711   7
 -10   1  -3 680.470 33.9338   5
   1 -10  -3 713.962 34.3242   2
  -2 -10   0 91.4400 13.4431   7
   2 -10   0 116.925 15.4465   7
   2 -10   0 85.1160 13.5340   6
 -10   2  -2 10.9969 9.73742   5
  -2 -10  -2 19.5219 9.76038   7
   2 -10  -2 10.0796 10.0414   7
   2 -10  -2 25.8894 8.92166   6
 -10   3  -1 5.43685 9.66507   5
  -3  10  -1 23.4513 12.0349   5
  -3 -10  -1-15.1634 10.4056   7
   3 -10  -1 7.21421 9.71605   7
   3 -10  -1 16.6127 11.4338   6
 -10   3  -3 8.49837 7.35703   5
   3 -10  -3 2.18619 7.32924   2
  -3 -10  -3 11.6451 5.75879   7
   3 -10  -3 3.13106 6.53294   7
   3 -10  -3-2.29355 6.05308   6
  -4  10   0 450.460 29.3409   5
  -4 -10   0 399.042 24.8965   7
   4 -10   0 424.489 25.4647   7
   4 -10   0 493.624 26.8517   6
 -10   4   0 447.500 24.7030   5
   4 -10  -2 124.400 11.2641   7
   4 -10  -2 122.324 12.3841   6
 -10   4  -2 115.590 12.5682   5
  -4  10  -2 121.819 10.6019   5
 -10   5  -1-2.41022 9.29136   5
  -5  10  -1 12.0597 10.2115   5
  -5  10   1-1.68664 13.5586   5
   5 -10  -1 16.2546 7.83725   7
   5 -10  -1 8.77831 9.34281   6
   5 -10  -3 0.68367 4.07231   6
 -10   6   0 835.225 39.4773   5
   6 -10  -2 1099.74 47.3838   6
 -10   6  -2 1096.80 47.8696   5
  -6  10  -2 1061.68 46.9363   5
  -6  10   2 1063.58 48.4528   5
 -10   7  -1-6.38717 6.57484   5
  -7  10  -1-8.46587 7.80130   5
  -7  10   1 9.15612 7.88858   5
   7 -10  -1-2.68379 6.50856   6
 -10   8   0 373.090 18.7187   5
  -8  10   0 438.110 20.2101   5
   0 -11  -1 5.76352 10.5469   7
   0 -11  -3-5.26169 5.54615   7
  -1 -11   0 351.458 22.7752   7
   1 -11   0 358.619 23.2924   7
  -1 -11  -2 127.562 12.4851   7
   1 -11  -2 161.278 13.2678   7
 -11   1  -2 139.474 11.6757   5
  -2 -11  -1 1174.90 51.9957   7
   2 -11  -1 1120.60 51.8703   7
   2 -11  -1 1083.54 50.0515   6
 -11   2  -1 1080.64 49.8389   5
  -2  11  -1 1117.88 50.4415   5
  -2 -11  -3 648.458 30.0139   7
   2 -11  -3 722.985 30.5783   7
  -3  11   0 889.465 44.6998   5
  -3 -11   0 921.446 43.3198   7
   3 -11   0 911.230 43.6291   7
  -3 -11  -2 901.889 41.9715   7
   3 -11  -2 942.254 42.6380   7
   3 -11  -2 961.421 41.8326   6
 -11   3  -2 972.512 42.8013   5
 -11   4  -1 12.5858 6.90482   5
  -4  11  -1 9.68369 8.04801   5
   4 -11  -1 7.98819 6.91290   7
   4 -11  -1-3.55351 7.39467   6
  -5  11   0 348.376 21.6183   5
   5 -11  -2 134.647 8.80738   6
 -11   5  -2 129.293 8.87786   5
  -5  11   2 140.633 11.0969   5
 -11   6  -1 4.65596 4.58181   5
  -6  11  -1-1.17695 5.29773   5
  -6  11   1-0.40720 6.92069   5
   0 -12   0 10.4197 8.88527   7
   0 -12  -2 37.0510 6.42019   7
  -1 -12  -1 291.789 17.5720   7
   1 -12  -1 302.375 17.9410   7
  -2  12   0 456.235 23.5026   5
  -2 -12  -2 543.203 24.6667   7
   2 -12  -2 554.855 25.1686   7
  -3  12   1 46.6534 9.13411   5
   3 -12  -1 33.8363 6.56038   7
  -4  12   0 564.843 26.6815   5
   0   0   0    0.00    0.00   0

TITL MDB0905 in I4/mcm
REM I4/mcm (#140 in standard setting)
CELL 1.54184  10.395480  10.395480   4.923384  90.0000  90.0000  90.0000
ZERR    2.00   0.000248   0.000248   0.000213   0.0000   0.0000   0.0000
LATT  2
SYMM -x,-y, z
SYMM -y, x, z
SYMM  y,-x, z
SYMM -x, y,-z+1/2
SYMM  x,-y,-z+1/2
SYMM  y, x,-z+1/2
SYMM -y,-x,-z+1/2
SFAC Si Cu Nb Sb
UNIT 2.00 0.40 8.00 4.00
TREF
HKLF 4
END
;
_shelx_hkl_checksum              81146

####################################################################### 
# 
# This file contains crystal structure data downloaded from the 
# Cambridge Structural Database (CSD) hosted by the Cambridge 
# Crystallographic Data Centre (CCDC).
# 
# Full information about CCDC data access policies and citation 
# guidelines are available at http://www.ccdc.cam.ac.uk/access/V1 
# 
# Audit and citation data items may have been added by the CCDC. 
# Please retain this information to preserve the provenance of 
# this file and to allow appropriate attribution of the data. 
# 
#######################################################################

data_mdb2412
_database_code_depnum_ccdc_archive 'CCDC 2166027'
loop_
_audit_author_name
_audit_author_address
'Olivier Blacque'
;Department of Chemistry, University of Zurich
Switzerland
;
_audit_update_record             
;
2022-04-12 deposited with the CCDC.	2022-07-10 downloaded from the CCDC.
;

_audit_creation_date             2021-01-04
_audit_creation_method           
;
Olex2 1.3
(compiled 2020.11.12 svn.r5f609507 for OlexSys, GUI svn.r6226)
;
_shelx_SHELXL_version_number     2018/3

_chemical_name_common            ?
_chemical_name_systematic        ?
_chemical_formula_moiety         'Nb16 Pd0.80 Sb8 Si4'
_chemical_formula_sum            'Nb16 Pd0.80 Sb8 Si4'
_chemical_formula_weight         2658.04
_chemical_melting_point          ?

loop_
_atom_type_symbol
_atom_type_description
_atom_type_scat_dispersion_real
_atom_type_scat_dispersion_imag
_atom_type_scat_source
Nb Nb -0.1121 2.4826 'International Tables Vol C Tables 4.2.6.8 and 6.1.1.4'
Pd Pd 0.1215 3.9337 'International Tables Vol C Tables 4.2.6.8 and 6.1.1.4'
Sb Sb -0.0562 5.8946 'International Tables Vol C Tables 4.2.6.8 and 6.1.1.4'
Si Si 0.2541 0.3302 'International Tables Vol C Tables 4.2.6.8 and 6.1.1.4'

_shelx_space_group_comment       
;
The symmetry employed for this shelxl refinement is uniquely defined
by the following loop, which should always be used as a source of
symmetry information in preference to the above space-group names.
They are only intended as comments.
;
_space_group_crystal_system      tetragonal
_space_group_IT_number           140
_space_group_name_H-M_alt        'I 4/m c m'
_space_group_name_Hall           '-I 4 2c'
loop_
_space_group_symop_operation_xyz
'x, y, z'
'-x, -y, z'
'-y, x, z'
'y, -x, z'
'-x, y, -z+1/2'
'x, -y, -z+1/2'
'y, x, -z+1/2'
'-y, -x, -z+1/2'
'x+1/2, y+1/2, z+1/2'
'-x+1/2, -y+1/2, z+1/2'
'-y+1/2, x+1/2, z+1/2'
'y+1/2, -x+1/2, z+1/2'
'-x+1/2, y+1/2, -z+1'
'x+1/2, -y+1/2, -z+1'
'y+1/2, x+1/2, -z+1'
'-y+1/2, -x+1/2, -z+1'
'-x, -y, -z'
'x, y, -z'
'y, -x, -z'
'-y, x, -z'
'x, -y, z-1/2'
'-x, y, z-1/2'
'-y, -x, z-1/2'
'y, x, z-1/2'
'-x+1/2, -y+1/2, -z+1/2'
'x+1/2, y+1/2, -z+1/2'
'y+1/2, -x+1/2, -z+1/2'
'-y+1/2, x+1/2, -z+1/2'
'x+1/2, -y+1/2, z'
'-x+1/2, y+1/2, z'
'-y+1/2, -x+1/2, z'
'y+1/2, x+1/2, z'

_cell_length_a                   10.3991(2)
_cell_length_b                   10.3991(2)
_cell_length_c                   4.93619(16)
_cell_angle_alpha                90
_cell_angle_beta                 90
_cell_angle_gamma                90
_cell_volume                     533.81(3)
_cell_formula_units_Z            1
_cell_measurement_reflns_used    1775
_cell_measurement_temperature    160(1)
_cell_measurement_theta_max      79.1290
_cell_measurement_theta_min      8.5360
_shelx_estimated_absorpt_T_max   0.310
_shelx_estimated_absorpt_T_min   0.310
_exptl_absorpt_coefficient_mu    153.021
_exptl_absorpt_correction_T_max  0.221
_exptl_absorpt_correction_T_min  0.124
_exptl_absorpt_correction_type   sphere
_exptl_absorpt_process_details   
;
CrysAlisPro 1.171.40.68a (Rigaku Oxford Diffraction, 2019)
Spherical absorption correction
 using equivalent radius and absorption coefficient.
Empirical absorption correction using spherical harmonics,
 implemented in SCALE3 ABSPACK scaling algorithm.
;

_exptl_crystal_colour            black
_exptl_crystal_density_diffrn    8.268
_exptl_crystal_density_meas      ?
_exptl_crystal_density_method    ?
_exptl_crystal_description       block
_exptl_crystal_F_000             1157
_exptl_crystal_size_max          0.01
_exptl_crystal_size_mid          0.01
_exptl_crystal_size_min          0.01
_exptl_crystal_size_rad          0.400
_exptl_transmission_factor_max   ?
_exptl_transmission_factor_min   ?
_diffrn_reflns_av_R_equivalents  0.0312
_diffrn_reflns_av_unetI/netI     0.0107
_diffrn_reflns_Laue_measured_fraction_full 0.993
_diffrn_reflns_Laue_measured_fraction_max 0.994
_diffrn_reflns_limit_h_max       12
_diffrn_reflns_limit_h_min       -11
_diffrn_reflns_limit_k_max       12
_diffrn_reflns_limit_k_min       -12
_diffrn_reflns_limit_l_max       6
_diffrn_reflns_limit_l_min       -6
_diffrn_reflns_number            2368
_diffrn_reflns_point_group_measured_fraction_full 0.993
_diffrn_reflns_point_group_measured_fraction_max 0.994
_diffrn_reflns_theta_full        67.684
_diffrn_reflns_theta_max         73.788
_diffrn_reflns_theta_min         6.018
_diffrn_ambient_environment      N~2~
_diffrn_ambient_temperature      160(1)
_diffrn_detector                 'Hybrid Pixel Array Detector'
_diffrn_detector_area_resol_mean 5.8140
_diffrn_detector_type            'Pilatus 200K'
_diffrn_measured_fraction_theta_full 0.993
_diffrn_measured_fraction_theta_max 0.994
_diffrn_measurement_details      
;
List of Runs (angles in degrees, time in seconds):

  # Type    Start    End  Width  t~exp~   \w     \q     \k     \f   Frames
#--------------------------------------------------------------------------
  1  \w   -102.00 -23.00   0.50    6.00    --  -51.56 145.00 159.00  158
  2  \w   -161.00 -75.00   0.50   24.00    --  -86.25 -45.00  30.00  172
  3  \w   -125.00 -73.00   0.50    6.00    --  -51.56-125.00  60.00  104
  4  \w   -124.00 -30.00   0.50    6.00    --  -51.56 -77.00 120.00  188
  5  \w   -128.00 -43.00   0.50    6.00    --  -51.56 -38.00-120.00  170
  6  \w   -161.00 -75.00   0.50   24.00    --  -86.25 -45.00-180.00  172
  7  \w   -159.00 -65.00   0.50   24.00    --  -86.25 -77.00-120.00  188
  8  \w   -159.00 -65.00   0.50   24.00    --  -86.25 -77.00   0.00  188
  9  \w     34.00 112.00   0.50   24.00    --  107.75-125.00 -84.00  156
 10  \w     32.00 106.00   0.50   24.00    --  107.75 -94.00  60.00  148
 11  \w     32.00 109.00   0.50   24.00    --  107.75-111.00 120.00  154
 12  \w     98.00 178.00   0.50   24.00    --  107.75  15.00 -60.00  160
 13  \w     97.00 178.00   0.50   24.00    --  107.75  45.00  60.00  162
 14  \w     87.00 178.00   0.50   24.00    --  107.75  75.00 110.00  182
 15  \w     37.00  99.00   0.50   24.00    --  107.75 -61.00 -90.00  124
;
_diffrn_measurement_device       'four-circle diffractometer'
_diffrn_measurement_device_type  'XtaLAB Synergy, Dualflex, Pilatus 200K'
_diffrn_measurement_method       '\w scans'
_diffrn_orient_matrix_type       
'CrysAlisPro convention (1999,Acta A55,543-557)'
_diffrn_orient_matrix_UB_11      0.0655375000
_diffrn_orient_matrix_UB_12      -0.0843385000
_diffrn_orient_matrix_UB_13      0.2162659000
_diffrn_orient_matrix_UB_21      0.0522684000
_diffrn_orient_matrix_UB_22      -0.0889300000
_diffrn_orient_matrix_UB_23      -0.2239795000
_diffrn_orient_matrix_UB_31      0.1221449000
_diffrn_orient_matrix_UB_32      0.0832865000
_diffrn_orient_matrix_UB_33      -0.0203428000
_diffrn_radiation_monochromator  mirror
_diffrn_radiation_probe          x-ray
_diffrn_radiation_type           'Cu K\a'
_diffrn_radiation_wavelength     1.54184
_diffrn_source                   'micro-focus sealed X-ray tube'
_diffrn_source_type              'PhotonJet (Cu) X-ray Source'
_reflns_Friedel_coverage         0.000
_reflns_Friedel_fraction_full    .
_reflns_Friedel_fraction_max     .
_reflns_number_gt                163
_reflns_number_total             166

_reflns_special_details          
;
 Reflections were merged by SHELXL according to the crystal
 class for the calculation of statistics and refinement.
 
 _reflns_Friedel_fraction is defined as the number of unique
 Friedel pairs measured divided by the number that would be
 possible theoretically, ignoring centric projections and
 systematic absences.
;
_reflns_threshold_expression     'I > 2\s(I)'
_computing_cell_refinement       'CrysAlisPro 1.171.40.68a (Rigaku OD, 2019)'
_computing_data_collection       'CrysAlisPro 1.171.40.68a (Rigaku OD, 2019)'
_computing_data_reduction        'CrysAlisPro 1.171.40.68a (Rigaku OD, 2019)'
_computing_molecular_graphics    'Olex2 1.3 (Dolomanov et al., 2009)'
_computing_publication_material  'Olex2 1.3 (Dolomanov et al., 2009)'
_computing_structure_refinement  'SHELXL (Sheldrick, 2015b)'
_computing_structure_solution    'SHELXT (Sheldrick, 2015a)'
_refine_diff_density_max         0.972
_refine_diff_density_min         -0.979
_refine_diff_density_rms         0.223
_refine_ls_extinction_coef       .
_refine_ls_extinction_method     none
_refine_ls_goodness_of_fit_ref   1.252
_refine_ls_hydrogen_treatment    undef
_refine_ls_matrix_type           full
_refine_ls_number_parameters     16
_refine_ls_number_reflns         166
_refine_ls_number_restraints     0
_refine_ls_R_factor_all          0.0164
_refine_ls_R_factor_gt           0.0162
_refine_ls_restrained_S_all      1.252
_refine_ls_shift/su_max          0.001
_refine_ls_shift/su_mean         0.000
_refine_ls_structure_factor_coef Fsqd
_refine_ls_weighting_details     
'w=1/[\s^2^(Fo^2^)+(0.0214P)^2^+1.6732P] where P=(Fo^2^+2Fc^2^)/3'
_refine_ls_weighting_scheme      calc
_refine_ls_wR_factor_gt          0.0371
_refine_ls_wR_factor_ref         0.0371
_refine_special_details          ?
_olex2_refinement_description    
;
;
_atom_sites_solution_hydrogens   .
_atom_sites_solution_primary     dual
_atom_sites_solution_secondary   ?
loop_
_atom_site_label
_atom_site_type_symbol
_atom_site_fract_x
_atom_site_fract_y
_atom_site_fract_z
_atom_site_U_iso_or_equiv
_atom_site_adp_type
_atom_site_occupancy
_atom_site_site_symmetry_order
_atom_site_calc_flag
_atom_site_refinement_flags_posn
_atom_site_refinement_flags_adp
_atom_site_refinement_flags_occupancy
_atom_site_disorder_assembly
_atom_site_disorder_group
Nb1 Nb 0.29305(4) 0.58369(4) 0.500000 0.0125(2) Uani 1 2 d S T P . .
Pd1 Pd 0.000000 0.500000 0.250000 0.0147(15) Uani 0.199(5) 8 d S T . . .
Sb1 Sb 0.14470(4) 0.35530(4) 0.500000 0.0170(2) Uani 1 4 d S T P . .
Si1 Si 0.500000 0.500000 0.750000 0.0131(6) Uani 1 8 d S T P . .

loop_
_atom_site_aniso_label
_atom_site_aniso_U_11
_atom_site_aniso_U_22
_atom_site_aniso_U_33
_atom_site_aniso_U_23
_atom_site_aniso_U_13
_atom_site_aniso_U_12
Nb1 0.0121(3) 0.0128(3) 0.0127(3) 0.000 0.000 -0.00001(17)
Pd1 0.0136(16) 0.0136(16) 0.017(2) 0.000 0.000 0.000
Sb1 0.0158(2) 0.0158(2) 0.0195(3) 0.000 0.000 -0.0035(2)
Si1 0.0131(8) 0.0131(8) 0.0130(14) 0.000 0.000 0.000

_geom_special_details            
;
 All esds (except the esd in the dihedral angle between two l.s. planes)
 are estimated using the full covariance matrix.  The cell esds are taken
 into account individually in the estimation of esds in distances, angles
 and torsion angles; correlations between esds in cell parameters are only
 used when they are defined by crystal symmetry.  An approximate (isotropic)
 treatment of cell esds is used for estimating esds involving l.s. planes.
;
loop_
_geom_bond_atom_site_label_1
_geom_bond_atom_site_label_2
_geom_bond_distance
_geom_bond_site_symmetry_2
_geom_bond_publ_flag
Nb1 Nb1 3.0201(5) 21_565 ?
Nb1 Nb1 3.0790(9) 15_455 ?
Nb1 Nb1 3.0623(5) 23_666 ?
Nb1 Nb1 3.0623(5) 23_665 ?
Nb1 Nb1 3.2829(6) 19_566 ?
Nb1 Nb1 3.0201(5) 21_566 ?
Nb1 Sb1 2.8321(4) . ?
Nb1 Sb1 2.8977(6) 19_566 ?
Nb1 Sb1 2.9789(3) 11 ?
Nb1 Sb1 2.9789(3) 11_554 ?
Nb1 Si1 2.6290(4) 17_666 ?
Nb1 Si1 2.6290(4) . ?
Pd1 Pd1 2.46810(8) 17_565 ?
Pd1 Pd1 2.46810(8) 17_566 ?
Pd1 Sb1 2.4600(5) . ?
Pd1 Sb1 2.4600(5) 27_455 ?
Pd1 Sb1 2.4600(5) 17_566 ?
Pd1 Sb1 2.4600(5) 11_554 ?
Si1 Si1 2.46810(8) 17_667 ?
Si1 Si1 2.46810(8) 17_666 ?

loop_
_geom_angle_atom_site_label_1
_geom_angle_atom_site_label_2
_geom_angle_atom_site_label_3
_geom_angle
_geom_angle_site_symmetry_1
_geom_angle_site_symmetry_3
_geom_angle_publ_flag
Nb1 Nb1 Nb1 109.61(3) 21_565 21_566 ?
Nb1 Nb1 Nb1 103.003(3) 21_566 19_566 ?
Nb1 Nb1 Nb1 114.050(8) 21_566 15_455 ?
Nb1 Nb1 Nb1 154.142(3) 21_566 23_665 ?
Nb1 Nb1 Nb1 65.328(9) 21_566 23_666 ?
Nb1 Nb1 Nb1 114.050(8) 21_565 15_455 ?
Nb1 Nb1 Nb1 90.001(1) 23_665 15_455 ?
Nb1 Nb1 Nb1 103.003(2) 21_565 19_566 ?
Nb1 Nb1 Nb1 56.716(14) 23_666 19_566 ?
Nb1 Nb1 Nb1 107.41(2) 23_666 23_665 ?
Nb1 Nb1 Nb1 56.716(14) 23_665 19_566 ?
Nb1 Nb1 Nb1 112.019(10) 15_455 19_566 ?
Nb1 Nb1 Nb1 65.328(9) 21_565 23_665 ?
Nb1 Nb1 Nb1 154.142(3) 21_565 23_666 ?
Nb1 Nb1 Nb1 90.001(1) 23_666 15_455 ?
Sb1 Nb1 Nb1 58.883(7) 11_554 15_455 ?
Sb1 Nb1 Nb1 54.110(15) 19_566 19_566 ?
Sb1 Nb1 Nb1 56.336(6) 11 21_566 ?
Sb1 Nb1 Nb1 58.883(7) 11 15_455 ?
Sb1 Nb1 Nb1 56.336(6) 11_554 21_565 ?
Sb1 Nb1 Nb1 143.115(17) 11_554 21_566 ?
Sb1 Nb1 Nb1 59.901(12) 19_566 23_666 ?
Sb1 Nb1 Nb1 145.986(18) . 19_566 ?
Sb1 Nb1 Nb1 113.179(15) 11 19_566 ?
Sb1 Nb1 Nb1 124.178(12) 19_566 21_566 ?
Sb1 Nb1 Nb1 113.179(15) 11_554 19_566 ?
Sb1 Nb1 Nb1 125.382(12) . 23_665 ?
Sb1 Nb1 Nb1 57.307(9) 11 23_666 ?
Sb1 Nb1 Nb1 125.382(12) . 23_666 ?
Sb1 Nb1 Nb1 124.178(12) 19_566 21_565 ?
Sb1 Nb1 Nb1 142.692(15) 11_554 23_666 ?
Sb1 Nb1 Nb1 61.098(13) . 21_565 ?
Sb1 Nb1 Nb1 57.307(9) 11_554 23_665 ?
Sb1 Nb1 Nb1 61.098(13) . 21_566 ?
Sb1 Nb1 Nb1 59.901(12) 19_566 23_665 ?
Sb1 Nb1 Nb1 142.692(15) 11 23_665 ?
Sb1 Nb1 Nb1 101.996(13) . 15_455 ?
Sb1 Nb1 Nb1 57.908(10) 19_566 15_455 ?
Sb1 Nb1 Nb1 143.115(17) 11 21_565 ?
Sb1 Nb1 Sb1 84.062(18) . 11_554 ?
Sb1 Nb1 Sb1 84.726(15) 19_566 11 ?
Sb1 Nb1 Sb1 111.895(15) 11_554 11 ?
Sb1 Nb1 Sb1 84.062(18) . 11 ?
Sb1 Nb1 Sb1 159.904(18) . 19_566 ?
Sb1 Nb1 Sb1 84.726(15) 19_566 11_554 ?
Si1 Nb1 Nb1 144.381(7) . 15_455 ?
Si1 Nb1 Nb1 100.033(13) 17_666 23_666 ?
Si1 Nb1 Nb1 54.380(7) . 23_666 ?
Si1 Nb1 Nb1 54.943(7) 17_666 21_565 ?
Si1 Nb1 Nb1 101.116(13) . 21_565 ?
Si1 Nb1 Nb1 51.364(2) . 19_566 ?
Si1 Nb1 Nb1 54.380(7) 17_666 23_665 ?
Si1 Nb1 Nb1 101.116(13) 17_666 21_566 ?
Si1 Nb1 Nb1 144.381(7) 17_666 15_455 ?
Si1 Nb1 Nb1 54.943(7) . 21_566 ?
Si1 Nb1 Nb1 100.033(13) . 23_665 ?
Si1 Nb1 Nb1 51.364(2) 17_666 19_566 ?
Si1 Nb1 Sb1 99.687(15) . . ?
Si1 Nb1 Sb1 152.046(12) . 11_554 ?
Si1 Nb1 Sb1 99.687(15) 17_666 . ?
Si1 Nb1 Sb1 96.057(4) . 11 ?
Si1 Nb1 Sb1 152.046(12) 17_666 11 ?
Si1 Nb1 Sb1 98.036(13) 17_666 19_566 ?
Si1 Nb1 Sb1 98.036(13) . 19_566 ?
Si1 Nb1 Sb1 96.057(4) 17_666 11_554 ?
Si1 Nb1 Si1 55.989(9) . 17_666 ?
Pd1 Pd1 Pd1 180.0 17_566 17_565 ?
Sb1 Pd1 Pd1 120.109(6) 17_566 17_565 ?
Sb1 Pd1 Pd1 59.891(6) . 17_566 ?
Sb1 Pd1 Pd1 59.891(6) 11_554 17_565 ?
Sb1 Pd1 Pd1 120.109(6) 11_554 17_566 ?
Sb1 Pd1 Pd1 120.109(6) . 17_565 ?
Sb1 Pd1 Pd1 120.109(6) 27_455 17_566 ?
Sb1 Pd1 Pd1 59.891(6) 27_455 17_565 ?
Sb1 Pd1 Pd1 59.891(6) 17_566 17_566 ?
Sb1 Pd1 Sb1 104.575(6) 11_554 17_566 ?
Sb1 Pd1 Sb1 104.575(6) 27_455 . ?
Sb1 Pd1 Sb1 104.575(6) 11_554 . ?
Sb1 Pd1 Sb1 119.782(13) 17_566 . ?
Sb1 Pd1 Sb1 104.575(6) 27_455 17_566 ?
Sb1 Pd1 Sb1 119.782(12) 27_455 11_554 ?
Nb1 Sb1 Nb1 62.793(12) 13_545 27_455 ?
Nb1 Sb1 Nb1 62.236(15) 21_566 27_456 ?
Nb1 Sb1 Nb1 123.389(6) . 27_456 ?
Nb1 Sb1 Nb1 123.389(6) . 27_455 ?
Nb1 Sb1 Nb1 111.894(15) 21_566 21_565 ?
Nb1 Sb1 Nb1 156.01(3) 31 . ?
Nb1 Sb1 Nb1 62.566(10) 31 27_455 ?
Nb1 Sb1 Nb1 62.567(10) . 21_565 ?
Nb1 Sb1 Nb1 95.275(15) 3_655 27_455 ?
Nb1 Sb1 Nb1 155.10(3) 21_565 27_456 ?
Nb1 Sb1 Nb1 123.389(6) 31 21_565 ?
Nb1 Sb1 Nb1 62.793(12) 13_545 27_456 ?
Nb1 Sb1 Nb1 62.236(15) 27_455 21_565 ?
Nb1 Sb1 Nb1 69.902(18) 31 13_545 ?
Nb1 Sb1 Nb1 62.566(10) 31 27_456 ?
Nb1 Sb1 Nb1 62.567(10) . 21_566 ?
Nb1 Sb1 Nb1 95.275(15) 3_655 27_456 ?
Nb1 Sb1 Nb1 62.793(12) 3_655 21_566 ?
Nb1 Sb1 Nb1 111.894(15) 27_455 27_456 ?
Nb1 Sb1 Nb1 95.275(15) 13_545 21_566 ?
Nb1 Sb1 Nb1 123.389(6) 31 21_566 ?
Nb1 Sb1 Nb1 134.088(16) . 13_545 ?
Nb1 Sb1 Nb1 155.10(3) 27_455 21_566 ?
Nb1 Sb1 Nb1 62.793(12) 3_655 21_565 ?
Nb1 Sb1 Nb1 64.19(2) 3_655 13_545 ?
Nb1 Sb1 Nb1 95.275(15) 13_545 21_565 ?
Nb1 Sb1 Nb1 134.087(16) 31 3_655 ?
Nb1 Sb1 Nb1 69.903(18) . 3_655 ?
Pd1 Sb1 Nb1 79.643(12) . 31 ?
Pd1 Sb1 Nb1 137.129(6) . 3_655 ?
Pd1 Sb1 Nb1 76.754(9) . 21_565 ?
Pd1 Sb1 Nb1 76.754(9) 17_566 21_566 ?
Pd1 Sb1 Nb1 137.129(6) 17_566 13_545 ?
Pd1 Sb1 Nb1 76.754(9) 17_566 27_456 ?
Pd1 Sb1 Nb1 137.129(6) . 13_545 ?
Pd1 Sb1 Nb1 137.129(6) 17_566 3_655 ?
Pd1 Sb1 Nb1 127.021(17) 17_566 27_455 ?
Pd1 Sb1 Nb1 127.021(17) . 21_566 ?
Pd1 Sb1 Nb1 76.754(9) . 27_455 ?
Pd1 Sb1 Nb1 127.021(17) 17_566 21_565 ?
Pd1 Sb1 Nb1 127.021(17) . 27_456 ?
Pd1 Sb1 Nb1 79.642(12) . . ?
Pd1 Sb1 Nb1 79.642(12) 17_566 . ?
Pd1 Sb1 Nb1 79.643(12) 17_566 31 ?
Pd1 Sb1 Pd1 60.217(12) 17_566 . ?
Nb1 Si1 Nb1 71.239(14) 3_655 21_566 ?
Nb1 Si1 Nb1 71.239(14) 17_666 7_556 ?
Nb1 Si1 Nb1 124.010(9) 5_656 21_566 ?
Nb1 Si1 Nb1 70.112(13) 3_655 7_556 ?
Nb1 Si1 Nb1 77.271(4) 3_655 17_666 ?
Nb1 Si1 Nb1 141.337(18) 5_656 . ?
Nb1 Si1 Nb1 124.010(9) 3_655 19_566 ?
Nb1 Si1 Nb1 77.271(4) 23_666 21_566 ?
Nb1 Si1 Nb1 77.271(4) 5_656 23_666 ?
Nb1 Si1 Nb1 71.239(14) 5_656 19_566 ?
Nb1 Si1 Nb1 139.666(18) 19_566 21_566 ?
Nb1 Si1 Nb1 139.666(18) 5_656 3_655 ?
Nb1 Si1 Nb1 70.112(14) 21_566 . ?
Nb1 Si1 Nb1 77.271(4) 5_656 7_556 ?
Nb1 Si1 Nb1 77.271(4) 21_566 7_556 ?
Nb1 Si1 Nb1 124.010(9) 23_666 7_556 ?
Nb1 Si1 Nb1 70.112(13) 5_656 17_666 ?
Nb1 Si1 Nb1 77.272(4) 3_655 . ?
Nb1 Si1 Nb1 77.271(4) 19_566 17_666 ?
Nb1 Si1 Nb1 77.271(4) 19_566 . ?
Nb1 Si1 Nb1 141.338(18) 19_566 7_556 ?
Nb1 Si1 Nb1 124.010(9) 17_666 . ?
Nb1 Si1 Nb1 70.112(13) 23_666 19_566 ?
Nb1 Si1 Nb1 139.666(18) 23_666 17_666 ?
Nb1 Si1 Nb1 139.666(18) 7_556 . ?
Nb1 Si1 Nb1 141.338(18) 3_655 23_666 ?
Nb1 Si1 Nb1 71.239(14) 23_666 . ?
Nb1 Si1 Nb1 141.338(18) 21_566 17_666 ?
Si1 Si1 Nb1 117.995(5) 17_666 7_556 ?
Si1 Si1 Nb1 62.005(5) 17_666 17_666 ?
Si1 Si1 Nb1 117.995(5) 17_667 17_666 ?
Si1 Si1 Nb1 62.005(5) 17_667 21_566 ?
Si1 Si1 Nb1 117.995(5) 17_666 5_656 ?
Si1 Si1 Nb1 117.995(5) 17_667 . ?
Si1 Si1 Nb1 117.995(5) 17_666 21_566 ?
Si1 Si1 Nb1 62.005(5) 17_667 5_656 ?
Si1 Si1 Nb1 62.005(5) 17_666 19_566 ?
Si1 Si1 Nb1 117.995(5) 17_667 19_566 ?
Si1 Si1 Nb1 62.005(5) 17_666 3_655 ?
Si1 Si1 Nb1 62.005(5) 17_667 23_666 ?
Si1 Si1 Nb1 117.995(5) 17_667 3_655 ?
Si1 Si1 Nb1 117.995(5) 17_666 23_666 ?
Si1 Si1 Nb1 62.005(5) 17_666 . ?
Si1 Si1 Nb1 62.005(5) 17_667 7_556 ?
Si1 Si1 Si1 180.0 17_667 17_666 ?

_shelx_res_file                  
;
TITL mdb2412_a.res in I4/mcm
    mdb2412.res
    created by SHELXL-2018/3 at 16:20:10 on 04-Jan-2021
CELL 1.54184 10.39912 10.39912 4.936193 90 90 90
ZERR 1 0.000222 0.000222 0.000158 0 0 0
LATT 2
SYMM -X,-Y,+Z
SYMM -Y,+X,+Z
SYMM +Y,-X,+Z
SYMM -X,+Y,0.5-Z
SYMM +X,-Y,0.5-Z
SYMM +Y,+X,0.5-Z
SYMM -Y,-X,0.5-Z
SFAC Nb Pd Sb Si
UNIT 16 0.8 8 4

L.S. 10
PLAN  10
SIZE 0.01 0.01 0.01
TEMP -113.1(10)
CONF
LIST 6
MORE -1
fmap 2
acta
OMIT 0 0 2
REM <olex2.extras>
REM <HklSrc "%.\\MDB2412.hkl">
REM </olex2.extras>

WGHT    0.021400    1.673200
FVAR       0.59547
NB1   1    0.293049    0.583690    0.500000    10.50000    0.01208    0.01282 =
         0.01268    0.00000    0.00000   -0.00001
PD1   2    0.000000    0.500000    0.250000     0.02483    0.01360    0.01360 =
         0.01684    0.00000    0.00000    0.00000
SB1   3    0.144704    0.355296    0.500000    10.25000    0.01578    0.01578 =
         0.01955    0.00000    0.00000   -0.00346
SI1   4    0.500000    0.500000    0.750000    10.12500    0.01309    0.01309 =
         0.01304    0.00000    0.00000    0.00000
HKLF 4


REM  mdb2412_a.res in I4/mcm
REM wR2 = 0.0371, GooF = S = 1.252, Restrained GooF = 1.252 for all data
REM R1 = 0.0162 for 163 Fo > 4sig(Fo) and 0.0164 for all 166 data
REM 16 parameters refined using 0 restraints

END

WGHT      0.0214      1.6733

REM Highest difference peak  0.972,  deepest hole -0.979,  1-sigma level  0.223
Q1    1   0.5000  0.5000  0.5000  10.12500  0.05    0.97
Q2    1   0.1698  0.3302  0.3587  10.50000  0.05    0.65
Q3    1   0.2938  0.4517  0.5000  10.50000  0.05    0.63
Q4    1   0.0860  0.2715  0.4436  11.00000  0.05    0.61
Q5    1   0.0586  0.3838  0.1199  11.00000  0.05    0.59
Q6    1   0.3177  0.4704  0.4319  11.00000  0.05    0.56
Q7    1   0.1958  0.6958  0.5000  10.25000  0.05    0.55
Q8    1   0.1277  0.3723  0.2715  10.50000  0.05    0.53
Q9    1   0.3879  0.6606  0.5985  11.00000  0.05    0.50
Q10   1   0.2678  0.3659  0.4097  11.00000  0.05    0.41
;
_shelx_res_checksum              5370
_shelx_hkl_file                  
;
   0   0   2 152129. 3703.38   6
   0   0  -2 153581. 3696.49   8
   0   0  -2 152286. 3725.40   3
   0   0   2 151539. 3760.25   4
   0   0  -4 102130. 2473.22   8
   0   0   4 100897. 2591.93   4
   0   0   4 102637. 2475.53  14
   0   0  -4 103854. 2483.70  12
   0   0   4 100223. 2474.66   6
   0   0   4 95571.1 2468.84  13
   0   0   6 29126.5 725.305  14
   0   0  -6 29766.0 726.733  12
  -1   0   1 46.2823 93.6609   4
   1   0   1 100.444 57.4159   4
   0   1  -1 59.3137 47.9999   1
   1   0  -1 76.3584 52.8547   3
   0   1   1 52.6065 68.4578   4
   0   1   1-2.36386 41.6691   1
   1   0  -3-1.96811 47.8030   8
   0   1  -3 15.1656 64.7962   3
   1   0   3 133.002 63.7419   6
   1   0   3 55.7328 71.4357   4
   0  -1   3 19.1533 55.3729   6
   0  -1  -3 19.0007 53.5713  12
  -1   0  -3-23.8664 51.5602   2
  -1   0  -3 91.3913 47.5463   8
   0  -1  -3-3.71123 46.3754   8
   0   1   3-29.4528 48.2482  14
  -1   0  -3 56.6707 51.2581   3
   0   1   3-2.46578 66.8657   6
  -1   0   3 44.0595 52.6819   6
   0   1  -3 86.2500 58.5919  12
   0  -1   3 1.97768 50.3562  14
   0   1   3-20.5034 83.5480   4
   0   1  -3-37.9566 62.1553   2
   1   0  -3 26.1448 56.8981  12
   0  -1   3 13.0577 89.0551   4
   1   0   3 174.002 50.0844  14
  -1   0   3 114.263 108.764   4
   1   0  -5 24.5640 50.4619  12
  -1   0  -5 2.12492 47.1726   8
   0   1  -5 9.41795 52.5827  12
   0  -1  -5 130.832 47.7869  12
   0   1  -5 6.69842 47.3273   8
   0  -1   5 23.5218 40.4490   6
   1   0   5-62.0247 49.2326   6
   1   0  -5 6.44077 46.8406   8
  -1   0   5 8.27656 38.3014   6
   0   1   5-4.23642 49.0569  14
   0  -1  -5 11.8957 42.4390   8
  -1   0   5 21.5337 50.9183  14
   1   0   5-16.7288 43.7342  14
   1   1   0 121.727 65.8498   1
  -1   1   0 123.939 38.6693   4
   1  -1   0 97.5852 44.7963   5
  -1   1  -2 44.4533 41.4035   8
  -1   1   2 54.2065 93.5619   4
   1   1  -2 41.9508 45.5867   8
   1   1  -2 156.554 77.3901   3
   1  -1  -2 19.3162 39.3226   8
   1  -1   2 131.932 76.0713   4
   1   1   2 70.2083 72.2303   4
  -1   1  -2 75.0240 52.7487   2
  -1  -1  -2 39.3690 39.9117   8
  -1  -1   2 21.8684 100.878   4
   1  -1   4 90.6750 56.6751   6
  -1  -1  -4 51.7537 48.1718   8
  -1   1   4 219.819 110.893   4
   1   1   4 70.2337 66.4003  13
   1  -1  -4 35.7497 59.5924  12
   1   1   4 93.6249 59.1624  14
  -1   1  -4-6.13421 69.9380  12
  -1   1   4 84.6678 56.7418  13
  -1  -1   4 170.739 94.6263   4
   1   1  -4 54.0558 63.5061  12
   1   1   4 164.440 66.5957   6
   1  -1  -4 135.359 55.5953   8
  -1   1   4 38.5949 59.7324  14
  -1  -1   4 115.874 52.3548   6
  -1   1   4 83.4972 54.3350   6
   1   1   6 7.58400 22.1871  14
  -1  -1   6 68.4377 23.5166  14
   1  -1  -6 43.6193 22.5550  12
   1   1  -6 21.4806 21.3563  12
   1  -1   6 16.6156 22.0184  14
  -1   1   6 21.6060 21.4280  14
  -1   1  -6 34.7596 24.0695  12
   0  -2   0 4903.76 163.369   5
   0   2   0 4924.38 164.291   3
  -2   0   2 17194.0 554.615   4
   0   2  -2 16678.1 464.664   1
   0   2   2 16897.5 456.901   6
   0   2   2 17414.7 522.362   4
   2   0   2 17268.9 451.998   6
   2   0  -2 18012.6 448.999   8
   0  -2   2 16471.6 448.241   6
  -2   0  -2 17831.5 444.966   8
   2   0   2 17521.5 469.365   4
   0   2  -2 18374.8 517.812   3
   2   0  -2 16687.2 476.843   5
   0   2  -2 17950.6 447.603   8
  -2   0  -4 1576.03 87.7933   8
   0   2  -4 1355.13 88.7731   8
   0   2   4 1417.81 87.6869  14
   0   2   4 1460.53 149.504   4
   0  -2   4 1331.67 83.1656   6
  -2   0   4 1364.78 163.924   4
   0   2  -4 1146.24 92.7959  12
   2   0   4 1299.31 87.2991  14
   0  -2  -4 1347.80 80.3285   8
  -2   0   4 1238.28 76.2828   6
   2   0  -4 1403.16 84.8226   8
   0  -2  -4 1249.75 138.271   5
   0   2   4 1242.79 95.1059  13
  -2   0  -4 1290.24 94.5649  12
   0   2   4 1200.70 91.4146   6
   2   0  -4 1414.16 90.8335  12
   0  -2   4 1383.15 87.3088  14
   2   0  -6 2828.28 79.4905  12
  -2   0   6 2873.41 82.3671  14
  -2   0  -6 2819.41 82.6065  12
   0   2  -6 2719.40 82.0607  12
   2   0   6 2695.64 81.6721  14
   0  -2   6 2864.54 79.7894  14
   0  -2  -6 2611.19 82.2311  12
   2  -1  -1 4107.38 158.354   5
   1   2  -1 4255.75 175.781   1
   2  -1   1 4098.03 114.284   4
  -1   2   1 4146.37 182.193   4
   2   1   1 4194.00 182.899   1
   1   2   1 4367.96 180.469   1
   1   2   1 4447.59 167.403   4
   2   1   1 4479.77 143.053   4
   2   1  -1 4620.59 180.099   3
   2   1  -1 4414.19 187.595   1
   1  -2  -1 4186.09 177.087   5
  -1   2   3 1910.95 105.130  13
   2   1   3 1722.55 100.704  13
  -1  -2  -3 1596.73 93.0479  12
  -2   1   3 1801.37 167.569   4
  -1   2  -3 1752.47 96.9276   2
  -1   2  -3 1757.84 104.610  12
   2  -1  -3 1991.14 96.6824  12
   2  -1  -3 1624.89 85.5487   8
   1   2   3 1628.67 102.060   6
  -2   1   3 1638.39 87.7519   6
  -2  -1  -3 1883.66 97.7262  12
   1   2   3 1828.16 105.939  13
   2  -1  -3 1631.75 120.400   5
  -2   1  -3 1712.07 91.2249   2
   2   1   3 1744.05 96.1981   6
  -2   1  -3 1677.26 101.431  12
   1  -2  -3 2070.75 156.099   5
   1   2  -3 2129.67 145.173   3
   1  -2  -3 1661.92 92.4218  12
  -1   2   3 1889.94 160.927   4
   1   2  -3 1609.18 98.5872  12
   1   2   3 1775.32 85.8276  14
   2   1   3 1756.31 85.7069  14
  -1   2  -3 1771.76 86.9621   8
   1  -2  -3 1771.98 82.4056   8
   1  -2   3 1778.21 86.5861  14
  -2  -1   3 1253.94 157.904   4
  -1  -2   3 1803.97 153.006   4
   2  -1   3 1697.86 85.2922  14
   1   2  -3 1957.02 89.6453   8
  -2  -1  -3 1700.19 82.8806   8
  -2  -1   3 1700.14 82.4827   6
  -1  -2   3 1657.06 85.7980   6
  -2   1  -3 1693.55 128.779   3
  -1  -2  -3 1890.35 83.4338   8
  -1   2  -3 1750.14 135.181   3
   2  -1   3 1830.11 95.1852   6
   1  -2   3 1976.87 133.541   4
   2   1  -3 1741.73 93.6454  12
   1   2   3 1814.79 134.127   4
  -1   2   3 1518.99 96.9209   6
   1  -2   3 1773.16 92.1153   6
  -1  -2  -5 456.805 58.7985  12
   1  -2  -5 408.009 59.7686  12
   1  -2  -5 424.308 46.6180   8
  -1  -2   5 476.945 43.7198   6
   2   1   5 420.290 55.8662   6
  -2  -1  -5 428.778 52.1131   8
  -2  -1  -5 424.432 57.6575  12
   1   2  -5 476.220 60.4936  12
   2  -1   5 511.834 54.3849   6
  -1  -2   5 524.794 53.1424  14
   2   1  -5 421.294 54.1462   8
   2  -1  -5 431.825 52.2713  12
   2   1  -5 435.663 56.0037  12
  -2   1  -5 504.931 52.6550   8
   2   1   5 513.612 52.5875  14
  -1   2   5 516.590 57.8803  14
  -1  -2  -5 424.393 46.2052   8
  -2   1   5 444.266 56.4701  14
   1   2   5 471.665 54.2549  14
   1  -2   5 535.102 52.8447   6
  -1   2  -5 489.494 65.4924  12
   1  -2   5 390.064 53.9614  14
   2  -1  -5 465.518 53.3987   8
  -2   2   0 7163.85 220.776   4
   2   2   0 6894.46 269.790   1
   2  -2   0 7238.27 240.565   5
   2   2   2 19637.3 498.874   6
   2  -2   2 18986.7 488.387   7
  -2   2   2 18555.4 492.118   6
   2  -2   2 18625.4 494.209   6
  -2   2  -2 18937.7 497.313   2
   2   2   2 19846.6 538.661   4
  -2   2   2 19571.9 600.706   4
  -2  -2  -2 18605.1 483.237   8
   2   2  -2 19229.6 536.280   1
   2   2  -2 19849.3 493.826   8
  -2   2  -2 20045.0 491.693   8
   2  -2  -2 19193.5 487.575   8
   2   2   2 18100.1 524.055   1
   2  -2  -2 19870.7 561.094   5
   2   2  -2 20995.5 581.358   3
   2  -2   2 19033.2 516.090   4
   2   2  -2 18488.9 503.066   2
  -2   2   4 2148.16 195.237   4
  -2  -2  -4 2414.83 102.052   8
  -2   2  -4 2288.06 115.177   2
  -2  -2   4 2279.34 95.5087   6
  -2  -2   4 2202.11 181.351   4
   2   2   4 2112.40 106.458  14
  -2  -2   4 2345.47 115.763  14
  -2  -2  -4 2365.39 116.446  12
   2   2  -4 2326.87 108.620   8
  -2   2   4 2562.02 116.434  14
  -2   2  -4 2389.47 113.031   8
   2  -2  -4 2231.66 113.236  12
   2  -2   4 2311.88 106.858  14
   2   2  -4 2224.68 112.118  12
   2   2   4 2192.10 111.042  15
   2   2   4 2345.23 123.050  13
  -2   2   4 2431.84 116.220  13
   2  -2  -4 2145.78 103.304   8
   2  -2   6 3303.74 98.0275  14
  -2  -2   6 3561.53 98.2410  14
   2   2   6 3364.41 98.8162  14
   2  -2  -6 3880.35 100.336  12
  -2   2   6 3918.95 99.4834  14
  -2  -2  -6 3774.54 98.7160  12
   0   3  -1-54.1063 80.4963   3
   0   3   1-23.7895 77.2904   4
  -3   0   1 49.5018 128.434   4
   0   3  -1 44.4076 74.2675   1
   3   0  -1 9.21668 48.5500   5
   0   3   1 63.3107 81.8396   1
   0  -3  -1 29.3511 82.3728   5
   0  -3   1-49.1213 65.8841   5
   0   3   3 31.4469 82.3959   4
   0  -3   3 1.99750 51.7022   6
   3   0  -3-8.82744 52.0902   8
   0  -3  -3-7.81596 39.1549   8
   0   3   3-73.1679 72.2012   6
   0  -3   3 1.89689 44.4546  14
   0   3   3 33.1026 49.4612  14
   3   0   3-33.9107 52.5495   6
   0   3  -3-52.7861 85.8585   3
   3   0   3-21.1620 55.2978  15
   0   3   3-2.88776 69.1833  13
   0   3  -3-64.3035 66.8648  12
  -3   0   3 94.2762 128.048   4
   0  -3  -3-7.07740 57.8194  12
   0  -3   3-75.5976 93.2391   4
   3   0   3 19.9080 46.5291  14
   0  -3  -3 175.663 104.926   5
   3   0  -3 59.3855 49.8834  12
   0   3  -3 42.3910 47.9420   8
  -3   0  -3-19.3700 46.5654   8
  -3   0  -3 21.0675 45.4069   2
  -3   0  -3 137.753 58.4735  12
  -3   0  -5-4.05223 44.7083  12
   3   0  -5-5.95617 44.4286   8
   0  -3   5-21.2804 36.8237   6
   3   0  -5 10.2356 41.3617  12
  -3   0   5 30.0634 48.4707  14
   0  -3   5 28.5822 42.0483  14
   0   3  -5 12.8261 47.4092  12
  -3   0  -5 82.1373 44.3214   8
   3   0   5 31.3602 45.6948  14
   0   3  -5-12.8892 45.8346   8
   0   3   5 47.0672 43.8175  14
  -1   3   0 517.286 85.7166   4
   1   3   0 400.621 97.6429   1
  -3   1   0 482.533 62.4887   4
  -1  -3   0 401.997 70.9957   5
   3   1   0 536.492 118.823   1
   1   3   0 396.749 89.8258   3
   3  -1   0 751.089 93.5771   5
   1   3  -2 261.648 96.1318   3
   1   3   2 60.9631 79.4930   1
   1   3   2 239.291 64.0354   6
   3  -1  -2 55.0406 56.5031   5
   3  -1   2 192.206 50.8647   6
  -1  -3   2 129.171 48.7081   6
   1   3   2 65.4430 74.5008   4
  -1   3  -2 103.327 54.1209   2
  -1   3  -2 105.754 82.2893   3
  -1   3  -2 102.456 41.9412   8
   3   1   2 109.885 49.2370   6
   3   1  -2 143.330 52.3678   8
   1   3  -2 90.9952 78.6252   1
   3  -1  -2 113.128 47.6762   8
   1  -3   2 176.498 38.4077   7
   1   3  -2 99.1088 60.1140   2
  -3   1   2 90.5767 117.601   4
   3   1   2 146.765 61.6935   7
  -1   3  -2 25.6264 55.3043   1
   3  -1   2 125.873 50.5528   7
   1  -3  -2 104.986 85.5180   5
  -3   1  -2 65.2912 47.5396   2
   1   3  -2 101.128 42.5825   8
  -1   3   2 97.8622 106.087   4
  -1   3   2 144.135 62.7212   1
  -3  -1   2 78.8096 132.149   4
  -3   1   4-23.2361 125.554   4
  -1  -3  -4 107.314 95.5929   5
   3   1   4 48.3605 55.8996  15
   3   1   4 51.9484 56.2882   6
  -1  -3   4 101.050 91.3930   4
  -1  -3   4 92.5395 51.9942  14
  -3  -1  -4 104.387 60.6763  12
   1  -3   4 48.1946 52.0452   6
  -1   3  -4 72.3988 53.4359   8
   1   3   4 79.5014 51.5110  14
  -1   3   4 69.8016 95.1567   4
   3  -1  -4 100.209 51.2063   8
  -3   1  -4 8.92368 62.9272  12
  -1   3   4 40.5601 72.8697  13
  -3   1  -4-26.6751 52.6521   2
   1  -3  -4 28.7604 40.8905   8
  -3  -1  -4 115.243 48.2554   8
  -1   3  -4 116.857 72.9380  12
   1  -3  -4 49.4662 61.6944  12
   1   3  -4 72.5762 62.5421  12
   1   3  -4 26.6432 57.4786   8
   1   3   4 118.897 77.7262  13
   3   1   4 84.9603 52.0423  14
  -1   3   4 69.7255 56.8329  14
  -1  -3  -4 119.564 64.6112  12
   3   1  -4 39.4411 52.7008  12
  -1  -3   4 103.512 47.8797   6
  -1  -3  -4 33.8760 39.1650   8
  -1   3  -4 50.2988 63.1442   2
   1  -3  -4 76.3392 87.7010   5
  -3  -1   4 107.906 112.079   4
   1  -3   4 35.8446 49.0513  14
   3  -1   4 49.9505 57.7916   6
   3  -1  -4 55.5047 53.5931  12
   2   3  -1 47560.5 1360.45   3
  -2   3  -1 51601.5 1282.28   2
   2  -3   1 48179.5 1343.84   5
   2  -3  -1 52303.9 1351.15   5
   3  -2  -1 50320.9 1334.30   5
  -3   2  -1 55565.2 1282.05   2
   2   3   1 52620.6 1383.66   1
  -3   2   1 50193.5 1357.68   4
  -2   3   1 50343.4 1357.00   4
   2  -3   1 52329.2 1279.52   7
   3   2  -1 53802.0 1377.89   1
   3   2   1 55442.3 1379.83   1
   2   3  -1 50747.6 1383.26   1
   2  -3  -3 29177.9 756.175  12
  -3   2   3 31562.4 937.599   4
  -2   3  -3 30669.5 872.714   3
   3  -2   3 29914.5 755.066   6
   2  -3  -3 27491.8 739.947   8
   2   3  -3 30768.7 869.984   3
   2  -3   3 28484.1 746.276  14
   3   2   3 29578.1 759.093   6
  -2  -3   3 30510.2 882.391   4
   3  -2  -3 28839.6 822.631   5
  -3   2  -3 28822.9 766.994  12
  -3  -2  -3 28718.7 743.475   8
   3   2   3 29387.6 747.679  14
  -2  -3  -3 29600.9 756.748  12
  -3   2  -3 30850.4 755.051   8
   3  -2   3 29197.3 748.197  14
   2   3   3 29454.9 745.036  14
  -2   3   3 29993.7 906.167   4
   2  -3  -3 28811.4 850.251   5
   3   2  -3 27895.2 746.765  10
  -3   2  -3 30595.7 758.626   2
  -2  -3  -3 29197.2 740.091   8
  -2   3   3 30188.9 767.651  13
   2  -3   3 26385.3 747.765   6
   2   3   3 29229.9 765.358   6
   2   3  -3 30452.4 754.356   8
   3   2  -3 30278.6 756.754   8
   3  -2  -3 30730.8 750.527   8
  -2   3  -3 31688.1 757.156   8
   3  -2   3 29240.2 741.977   7
   2   3  -3 28482.8 749.069  10
  -3  -2  -3 29400.8 754.280  12
  -2  -3   3 29786.5 742.074   6
  -2   3  -3 29329.4 762.331   2
   2   3   3 28696.2 769.301  13
  -3   2   3 29776.6 761.354  13
  -3  -2   3 31162.9 910.389   4
   3  -2  -3 29784.0 753.533  12
   2   3  -3 29276.0 752.775  12
   2   3   3 28788.4 820.371   4
   3   2  -5 13227.0 349.791  12
  -2  -3  -5 13758.6 357.537  12
   2  -3   5 13074.9 354.515   6
   2   3   5 13073.0 349.176  15
  -3  -2  -5 13050.5 355.252  12
   2  -3   5 13206.9 352.285  14
  -3  -2   5 14472.7 361.100  14
   3  -2  -5 13273.6 355.103  12
   3  -2   5 13520.7 355.909  14
  -2   3   5 14044.1 358.474  14
   3  -2  -5 12592.2 349.571   8
   2  -3  -5 13142.4 358.957  12
   3   2   5 12866.6 344.778  15
  -3   2   5 14038.7 359.972  14
  -3  -2  -5 12491.8 348.375   8
   2   3   5 14007.9 357.018  14
   3   2   5 13412.1 356.419  14
   3   2  -5 11954.4 357.650   8
   2   3  -5 12843.4 360.702   8
  -2  -3   5 14020.6 355.423  14
  -2   3   5 13887.7 357.394  13
  -2   3  -5 12344.8 358.726   8
   2   3  -5 13449.4 354.201  12
  -3   2  -5 12936.7 363.068  12
  -2   3  -5 13458.2 364.950  12
   3   3   0 22015.5 703.004   1
   3  -3   0 23254.6 654.016   5
  -3   3   0 22771.8 622.057   4
   3  -3   0 23459.8 581.647   7
   3   3  -2 17371.7 535.836   1
   3   3  -2 18077.3 457.683   8
  -3  -3  -2 16451.5 442.167   8
  -3   3  -2 17820.5 463.017   2
   3  -3   2 17077.1 455.051   7
   3   3   2 17671.3 460.951   6
   3  -3   2 17325.6 457.987   6
   3  -3  -2 18077.6 538.360   5
  -3   3  -2 17834.4 455.398   8
   3  -3  -2 17456.3 448.559   8
   3   3   2 17806.9 535.925   1
  -3  -3  -4 6742.73 213.306  12
   3  -3   4 6834.54 208.725  14
   3   3   4 6711.16 223.690   6
  -3   3   4 6752.07 354.089   4
   3   3  -4 7281.77 219.087   8
  -3   3  -4 6310.16 293.805   3
   3  -3  -4 6495.57 202.432   8
  -3  -3  -4 6607.76 201.658   8
   3  -3  -4 6569.80 213.420  12
   3   3  -4 6788.14 206.695  12
  -3  -3   4 6911.80 326.943   4
  -3   3  -4 7244.38 222.730   8
  -3  -3   4 6905.77 215.132  14
  -3   3   4 6537.25 224.335  13
   3   3   4 6848.32 210.168  14
  -3   3   4 6842.91 218.214  14
   3   3   4 7209.97 226.573  15
  -3   3  -4 6238.83 228.643  12
   3  -3   4 6845.55 214.850   6
  -3   3  -4 6987.65 222.976   2
   0   4   0 18250.7 535.761   1
  -4   0   0 16957.4 495.820   4
   0  -4   0 17910.2 511.926   5
   0   4   0 19051.8 523.831   3
   0   4  -2 27167.4 857.539   3
  -4   0  -2 29793.1 756.312   2
   0  -4  -2 28969.1 864.060   5
   0   4  -2 30559.3 772.468   2
   0   4   2 30008.1 836.097   1
   0  -4   2 30556.0 761.567   6
   0   4  -2 30212.0 757.766   8
   0   4   2 29482.2 858.474   4
   0   4  -2 31249.1 837.241   1
   4   0   2 30831.2 768.885   7
   4   0   2 30628.0 761.063   6
   0   4   4 4788.83 261.264   4
   4   0  -4 4791.70 160.489  11
   0   4  -4 4957.32 255.431   3
   0   4   4 5356.57 196.877  13
   0  -4   4 5040.50 166.877  14
   4   0   4 5077.78 167.793  15
   0   4  -4 5189.90 189.288  12
   4   0   4 5029.76 177.709   6
  -4   0   4 5159.74 302.048   4
   4   0  -4 5029.05 167.036  12
   0  -4  -4 4658.42 259.487   5
   4   0   4 5163.25 174.471  14
   0  -4  -4 4907.04 180.618  12
  -4   0  -4 5441.51 177.458   8
   0   4  -4 5239.26 178.463   8
   4   0  -4 5176.14 180.186   8
  -4   0  -4 5151.80 179.514  12
   0   4   4 5516.41 172.282  14
   0  -4   4 5416.85 171.496   6
   1   4   1 56532.4 1507.92   1
  -4   1  -1 55980.8 1412.17   2
  -1   4  -1 56603.0 1419.73   2
   1   4  -1 60121.4 1516.79   3
   1  -4  -1 55563.0 1494.01   5
   4   1   1 56975.1 1422.48   7
  -1  -4  -1 59027.1 1497.01   5
   1   4   1 59809.8 1493.51   4
   4   1  -1 58309.0 1421.39   8
   1  -4   1 57541.9 1477.19   5
   1  -4   1 58497.8 1413.64   7
  -1   4  -1 58058.6 1496.69   3
  -1  -4   1 58451.7 1440.85   5
   1   4  -1 59839.5 1511.83   1
  -4   1   1 58948.7 1521.24   4
   4  -1   1 57980.6 1418.32   7
   4  -1  -1 59520.8 1461.62   5
   1   4  -1 57649.9 1417.00   2
   1   4  -3 30972.3 825.411  12
   1  -4   3 31257.0 809.211  14
  -1  -4  -3 31146.8 823.664  12
  -1   4  -3 28917.3 826.649   2
   4  -1  -3 33711.0 824.547   8
  -1  -4   3 32758.4 814.985   6
   1   4  -3 32654.6 835.349   2
  -1   4   3 31409.3 839.392  13
   4   1  -3 31701.1 823.577   8
   4   1  -3 31885.4 814.466  10
  -1   4  -3 32631.5 843.212  12
  -1   4  -3 34786.7 963.406   3
  -1  -4  -3 33615.8 969.230   5
   4  -1   3 30857.8 816.036  14
   1   4  -3 34277.6 958.501   3
  -4   1  -3 30998.7 825.824  12
   4   1   3 32434.6 817.491  14
   4   1   3 33786.3 828.561  15
   4  -1  -3 32850.2 817.156  12
   4  -1   3 32565.2 821.764   6
   1  -4  -3 31750.9 938.714   5
  -1  -4   3 32110.6 933.558   4
   1   4   3 33534.1 841.695  13
   4  -1   3 32480.7 817.376   7
   4  -1   3 32500.1 819.011  15
   4   1   3 31454.9 821.009   6
  -4  -1   3 31991.9 988.059   4
  -1  -4   3 32977.1 813.198  14
  -4  -1  -3 32945.1 816.282   8
   1   4  -3 32066.0 819.175   8
  -1   4  -3 31841.6 820.257   8
  -4   1  -3 33104.7 821.534   2
  -4  -1  -3 31939.2 819.395  12
   4   1  -3 32258.9 817.228  11
  -4   1   3 32252.1 1016.57   4
   1  -4   3 31850.1 819.307   6
  -1   4   3 33126.1 965.544   4
   1   4   3 31486.4 920.168   4
  -1   4   5 15096.9 389.282  14
   4   1  -5 14788.5 396.000   8
   1   4  -5 15265.2 394.800  12
  -4  -1  -5 14513.2 389.246  12
  -4  -1  -5 14494.6 390.472   8
   4  -1  -5 14794.0 387.300  12
   4   1   5 15195.4 397.813   6
   4  -1   5 15328.5 395.442   6
   1   4   5 14308.3 389.240  15
   1   4   5 15057.0 387.887  14
  -4   1   5 15133.8 396.715  14
  -1   4  -5 15207.0 402.731  12
  -1   4  -5 13874.6 395.849   8
  -4   1  -5 14770.8 395.619   8
   1   4  -5 14688.7 398.249   8
   1  -4   5 14598.3 388.668   6
   4   1   5 14232.5 392.671  14
  -1  -4   5 15279.2 386.130  14
  -1  -4  -5 15260.3 395.726  12
   1  -4   5 14875.2 384.550  14
  -4   1  -5 15023.9 396.054  12
   4   1  -5 14810.5 383.205  12
  -1   4   5 15790.5 402.689  13
   1  -4  -5 15153.7 396.692  12
  -2   4   0 29333.4 801.779   4
   2   4   0 28880.1 852.985   1
   4  -2   0 31624.3 826.017   5
   4  -2   0 29530.8 744.220   7
  -2  -4   0 29828.4 783.395   5
   2  -4   0 30096.5 746.776   7
   4   2   0 28974.0 856.515   1
  -4   2   0 30805.3 777.636   4
   4   2   2 6560.70 198.298   6
  -2  -4   2 6572.23 191.368   6
   2  -4   2 6405.75 202.171   6
  -2   4  -2 7105.12 212.141   2
  -4   2  -2 6610.72 202.758   2
   4  -2   2 6471.23 197.331   6
  -2   4  -2 6353.20 192.628   8
   4  -2  -2 6665.48 198.495   8
   2  -4  -2 6872.21 284.539   5
   2   4  -2 6744.95 291.337   1
   2   4   2 6379.09 257.559   4
  -2   4   2 6802.73 307.297   4
   2   4   2 6643.12 294.591   1
   4  -2  -2 6453.17 245.466   5
   2   4  -2 6486.72 196.738   8
   2   4  -2 7626.23 213.722   2
   4   2  -2 6806.14 203.812   8
   2   4  -2 6640.07 297.366   3
  -4   2   2 6780.48 330.242   4
   4  -2   2 6804.74 203.005   7
   2  -4   2 6607.79 195.309   7
   4  -2   4 10343.2 299.162  14
  -4  -2   4 10366.2 435.119   4
  -4   2  -4 10929.6 307.140   2
   4  -2   4 10678.3 304.818   6
   4   2   4 10423.3 300.011  14
  -4  -2  -4 10952.9 300.379  12
   2  -4   4 9676.93 298.396   6
   4  -2  -4 10713.3 300.909   8
  -2   4  -4 10869.1 317.198   2
  -2  -4   4 9976.87 403.680   4
   2  -4   4 10156.2 292.109  14
  -2  -4  -4 10394.7 431.479   5
  -2   4   4 10875.9 302.471  14
   4   2  -4 10735.8 308.177   8
   4   2   4 10896.0 309.170  15
  -2  -4   4 10509.0 289.074   6
  -2   4  -4 10276.7 408.720   3
  -4   2  -4 10591.5 309.609   8
  -4  -2  -4 10879.4 298.754   8
  -2   4  -4 10568.9 308.506   8
  -4   2  -4 10899.7 314.043  12
  -2   4   4 9785.81 429.000   4
   4   2   4 10148.4 305.100   6
   2   4  -4 9627.00 302.379   8
  -2  -4   4 10730.9 296.750  14
   2  -4  -4 9976.80 307.183  12
  -4   2   4 11651.5 484.956   4
  -2   4   4 10802.4 322.452  13
   2   4   4 10326.4 295.765  14
  -2  -4  -4 10488.3 303.773  12
   2   4  -4 10754.9 301.276  12
   4  -2  -4 10251.2 298.562  12
   2  -4  -4 10842.2 400.552   5
  -2   4  -4 9848.31 321.938  12
   4  -3  -1 4783.98 211.330   5
   4   3  -1 4529.70 150.320   8
  -4   3   1 4988.92 240.461   4
   3   4   1 4460.05 266.793   1
  -3   4   1 4810.29 234.632   4
   3  -4  -1 4796.41 142.967   7
   3   4  -1 4804.18 147.008   8
  -4   3  -1 4623.70 150.991   2
   4  -3   1 4835.98 155.944   7
  -3   4  -1 4586.23 154.652   2
   3   4  -1 5325.48 277.296   1
   4   3  -1 5035.84 263.965   1
   3  -4  -1 5043.14 227.419   5
   4   3   1 4617.86 251.579   1
   4  -3  -1 4754.34 138.515   7
   4  -3   1 4776.39 147.547   6
  -4   3  -3 2457.12 123.487  12
  -3  -4  -3 2773.63 111.871  12
   3   4   3 2356.06 99.1148  14
  -4  -3  -3 2514.08 100.890   8
  -4   3  -3 2570.48 119.202   2
  -3   4  -3 2928.11 200.950   3
   4  -3   3 2518.16 105.460  14
   4  -3   3 2803.06 108.413   7
   4   3  -3 2548.36 117.438  10
   3  -4   3 2654.98 115.251   6
   4   3  -3 2822.54 116.648   8
   3  -4  -3 2439.69 174.520   5
  -4   3  -3 2660.36 113.884   8
  -3   4  -3 2689.23 110.571   8
   4   3  -3 2640.57 112.557  11
  -3  -4   3 2077.74 191.250   4
   3   4  -3 2570.64 111.403   8
   4  -3  -3 2583.79 104.407   8
  -4   3   3 2630.50 128.514  13
  -3   4  -3 2672.99 128.943   2
  -4  -3   3 2822.22 215.674   4
   4   3   3 2593.71 104.987  14
   3  -4   3 2886.36 102.937  14
   4  -3   3 3012.85 120.159   6
   3  -4   3 2525.89 102.686   7
   4   3   3 2788.11 133.980  13
   4  -3  -3 2670.53 111.805  12
   3   4   3 2661.62 133.708  13
  -3   4   3 2621.79 129.905  13
   3   4  -3 2510.53 121.410  10
   4   3   3 2640.11 116.132   6
  -3   4   3 3055.41 236.976   4
   4  -3  -5 1168.84 58.5395  12
   3   4   5 1263.81 62.4084  15
   4  -3   5 1274.47 61.2107   6
   3   4  -5 1052.00 62.4791   8
  -3  -4   5 1126.45 54.2475  14
   4   3   5 1221.78 60.9935  14
  -3   4   5 1178.51 60.9564  13
  -3   4   5 1089.73 56.5108  14
  -3  -4  -5 1151.34 54.8538  12
  -3   4  -5 1154.81 64.6349   8
   3  -4   5 1111.35 53.7524  14
   4   3   5 1223.54 59.3108  15
   4  -3   5 1207.84 60.0086  14
  -4  -3  -5 1148.96 50.3315  12
  -4   3   5 1181.61 62.3326  14
  -4   3  -5 1140.41 63.4942   8
  -4  -3   5 1230.98 59.3961  14
   3  -4  -5 1171.48 61.2913  12
   3   4   5 1228.62 56.7690  14
   4   3  -5 1152.10 63.2574   8
  -4   4   0 9721.32 318.520   4
  -4  -4   0 10238.2 294.724   5
   4   4   0 10351.9 425.379   1
   4  -4   0 9866.14 361.085   5
   4  -4   0 9612.93 269.920   7
   4  -4   2 731.868 67.5350   6
  -4   4   2 668.197 139.545   4
   4   4  -2 628.959 73.3104  11
   4  -4   2 591.141 61.7696  15
   4   4  -2 745.875 65.8562   8
  -4   4  -2 730.594 60.0103   8
   4  -4  -2 658.011 102.578   5
  -4   4   2 622.029 75.7496  13
  -4   4  -2 642.415 76.0738   2
   4   4   2 807.676 124.468   1
   4   4  -2 700.334 123.524   1
   4  -4   2 844.863 70.5104   7
   4   4  -2 586.673 79.5834  10
   4   4   2 767.895 75.8482  13
   4  -4  -4 3137.18 123.824  12
  -4   4  -4 3009.56 202.164   3
  -4   4   4 3303.30 134.161  13
   4  -4   4 3143.37 114.936  14
   4   4  -4 3172.22 125.740   8
  -4  -4  -4 3380.78 233.214   5
  -4  -4   4 2925.18 201.977   4
   4  -4   4 3393.36 128.076   6
  -4   4  -4 2984.18 136.775  12
   4   4   4 3227.76 116.139  14
  -4   4  -4 3358.05 134.839   2
   4   4   4 3363.27 136.007  15
  -4  -4   4 3240.99 119.928  14
  -4   4   4 3146.88 124.457  14
  -4  -4  -4 2908.83 109.462  12
  -4   4   4 3378.35 252.046   4
  -4   4  -4 3310.96 130.092   8
   0  -5   1 18.1028 40.5320   7
   0  -5   1-50.1927 70.1221   5
   0   5   1 54.6753 93.6237   4
   5   0   1 45.0848 53.0531   7
   0   5  -1 26.7863 92.3071   3
   0   5  -1 9.66529 47.5935   2
  -5   0  -1 22.4634 35.6349   2
   0   5  -1-13.2820 97.7659   1
   0  -5  -1 60.3576 84.4885   5
   0   5   1 102.806 92.9853   1
  -5   0   1-7.88335 116.847   4
   0  -5   3-22.0877 87.2779   4
   0   5  -3-6.37534 47.5554   8
  -5   0  -3 33.0546 48.2862  12
   5   0  -3-48.4411 53.7884  11
   5   0  -3 10.1447 49.6975   8
   0   5   3 199.324 101.170   4
   0  -5   3 49.3340 53.3454   6
   5   0   3-6.64851 52.1253   6
   0   5  -3-30.5389 100.758   3
  -5   0  -3 2.24680 43.6286   8
   5   0  -3 15.2118 47.9666  10
   0   5  -3 120.058 68.9958   2
   0  -5  -3-38.5446 94.8957   5
   0   5  -3 119.440 66.5283  12
   0   5   3 63.2820 77.0650  13
   5   0   3 24.1435 53.7061  15
   5   0   3-19.9667 49.8901  14
   0  -5  -5 35.3749 38.2462  12
   5   0   5 23.6006 35.1973  14
   0  -5   5 55.4481 28.0725   6
  -5   0  -5-16.8311 30.2548  12
   0   5   5 24.8560 37.7735  15
  -5   0  -5 73.4821 37.3957   8
   0   5   5 60.8736 49.2815  13
   5   0   5 21.4605 36.6405   6
   0   5  -5 46.8586 36.4181   8
  -5   0   5 89.2323 38.6074  14
  -1   5   0 11530.8 376.214   3
   1   5   0 11464.1 392.099   3
   1  -5   0 11537.7 377.212   5
  -5   1   0 11623.0 331.656   4
  -1  -5   0 11662.1 361.883   5
  -1   5   0 10627.9 297.026   2
   5  -1   0 11243.5 299.432   7
   1   5   0 11241.3 408.099   1
   5   1   0 11499.6 302.004   7
   5   1  -2 6711.10 205.764  11
  -1  -5   2 6694.44 199.242   6
   1   5  -2 6142.35 289.822   1
  -1   5  -2 5987.48 294.967   3
   1   5   2 6810.13 300.007   1
   5   1  -2 6251.59 204.766  10
  -1   5   2 6903.12 221.583  13
   1  -5   2 6888.85 195.181   7
   5   1  -2 6602.42 209.489   8
  -5  -1   2 6501.59 328.378   4
   1  -5  -2 6681.24 296.812   5
   5  -1   2 6977.39 209.686  15
  -1   5  -2 6606.35 213.569   2
  -1   5   2 7653.06 314.714   4
  -1   5  -2 6865.55 195.526   8
   5   1   2 7030.83 198.243   6
   5  -1   2 6871.59 199.043   6
   1   5  -2 6666.47 196.568   8
  -1   5  -2 7220.58 285.529   1
   5   1   2 6761.03 200.988  14
   5  -1   2 6972.62 204.031  14
  -5   1  -2 6883.11 202.550   2
  -5   1   2 6796.47 344.699   4
  -1   5   2 7488.52 289.079   1
   1   5   2 6328.32 217.782  13
   1   5  -2 6441.65 210.777   2
   5  -1   2 7054.26 209.052   7
   1   5   2 6739.57 282.187   4
  -1   5  -2 6114.46 216.747  12
  -5   1  -4 4248.17 153.662  12
  -5  -1  -4 4310.45 146.435  12
   5  -1  -4 4337.88 143.706  12
  -1  -5  -4 4469.48 159.271  12
   1  -5   4 4669.39 153.927   6
   5  -1  -4 4195.75 145.352  11
   5  -1  -4 4228.80 157.590   8
   5  -1   4 4927.08 159.488   6
   5   1   4 4447.55 153.244   6
  -1   5  -4 4475.96 250.375   3
   1   5  -4 4388.72 157.307  12
   1  -5  -4 4257.08 239.023   5
   5  -1   4 4226.33 144.895  15
   5   1   4 4621.41 156.994  15
  -5  -1  -4 4551.60 154.416   8
  -1  -5   4 4337.27 145.835   6
  -1   5  -4 4360.95 156.419   8
   1   5  -4 4342.86 153.613   8
   5   1  -4 4280.49 144.640  11
  -1  -5  -4 3997.63 241.851   5
   5   1   4 4486.32 154.451  14
   1   5  -4 4307.33 242.169   3
   1  -5   4 4396.98 139.427  14
  -5  -1   4 4392.32 267.974   4
  -5   1   4 5143.34 300.348   4
  -1   5   4 4518.39 176.630  13
  -1   5   4 4083.64 244.092   4
  -1  -5   4 4535.34 141.229  14
  -1   5  -4 4700.11 171.832  12
   2  -5  -1 19705.7 638.131   5
   2   5   1 21449.8 681.589   1
  -2   5  -1 19523.5 626.921   3
   2   5  -1 20946.1 672.822   1
  -2   5  -1 21053.3 544.192   2
   2   5  -1 20433.9 654.816   3
  -2  -5  -1 21670.7 623.164   5
  -2   5   1 21073.3 641.233   4
  -5   2   1 20968.5 646.866   4
  -5   2  -1 20670.5 537.825   2
   2  -5   1 21232.8 625.306   5
   5  -2  -1 21474.3 604.647   5
   2  -5   1 20692.3 535.659   7
   5  -2   1 21174.2 541.847   7
  -2   5  -3 11242.4 335.250   2
  -2  -5  -3 11020.6 317.246  12
   2   5  -3 10595.9 329.492   2
  -2  -5   3 11026.9 307.675   6
   5   2  -3 11112.5 317.979  11
   5  -2   3 11870.3 322.465   6
   5  -2   3 11198.5 315.747   7
   5   2  -3 10556.3 316.887  10
  -2  -5   3 10943.4 427.625   4
  -5   2  -3 10831.1 320.854  12
  -5   2   3 12065.6 519.156   4
   5   2  -3 11246.9 324.324   8
   2   5  -3 11087.4 443.810   3
   2   5   3 11792.5 341.347  13
  -2  -5  -3 10859.2 456.502   5
   2  -5  -3 11504.3 428.545   5
   2   5  -3 10829.6 313.259  12
  -5   2  -3 11015.7 320.085   8
  -5  -2  -3 11355.4 312.156   8
  -2   5  -3 12227.7 319.575   8
   5   2   3 10989.9 314.381  14
   2   5  -3 11002.7 315.316   8
  -5   2   3 11506.7 321.990  13
  -2   5   3 11174.4 463.985   4
   5  -2   3 11100.7 317.476  14
   5  -2   3 11325.0 317.856  15
   5  -2  -3 11095.3 311.618  12
  -5   2  -3 11434.9 323.223   2
  -2   5  -3 12634.1 466.193   3
   5   2   3 11229.2 319.318   6
   5   2   3 10863.7 328.891  15
  -2   5  -3 10949.4 345.679  12
  -2  -5  -5 4336.30 107.574  12
   2  -5  -5 4430.61 115.494  12
   2  -5   5 4547.37 111.993   6
   2   5  -5 3941.29 112.794   8
   5  -2   5 4713.13 116.220   6
   2   5   5 4526.90 115.489  15
   5   2   5 4616.21 115.542  14
   5  -2   5 4715.63 115.254  14
   5   2   5 4408.29 106.239  15
  -2   5  -5 3820.74 112.702   8
  -5   2   5 4326.41 115.468  14
  -5  -2   5 4376.71 113.826  14
  -2   5   5 4640.36 121.509  13
  -3   5   0 3603.21 129.544   2
   5  -3   0 3751.84 127.066   7
   3   5   0 3476.26 241.189   1
  -3  -5   0 3895.90 157.504   5
   5   3   0 4223.52 249.758   1
   3  -5   0 3671.75 202.774   5
   5  -3   0 3852.56 205.406   5
   3  -5   0 3744.12 126.674   7
  -5   3   0 3663.29 150.028   4
  -3   5  -2 2157.51 109.896   2
  -5   3  -2 2212.42 105.933   2
  -3  -5   2 1890.99 81.9033   6
   3   5  -2 2091.93 110.383  11
   5   3  -2 2025.72 101.432  11
  -5   3   2 1916.95 198.435   4
   5   3  -2 2163.58 108.841  10
   5  -3   2 2344.16 105.309   7
   3   5  -2 2482.24 196.163   1
  -3  -5  -2 2157.92 180.070   5
   3   5  -2 2193.06 184.578   3
   5  -3   2 2067.97 101.599  15
   3   5   2 1909.62 182.277   1
   3  -5  -2 2235.96 168.656   5
  -3   5  -2 2187.45 179.556   3
   5  -3  -2 1951.25 139.253   5
  -3   5  -2 2015.07 87.6597   8
  -5  -3   2 1932.50 182.662   4
   5  -3   2 2041.98 91.0097  14
   3  -5   2 2049.61 95.6540   6
   5   3   2 1858.38 104.946  15
   3  -5   2 2103.34 97.3650   7
  -3   5   2 2137.72 114.369  13
   5   3   2 2020.88 87.9657  14
   5   3  -2 1991.63 98.2555   8
  -5   3   2 2107.22 108.790  13
   3   5   2 2103.59 105.703  13
  -3   5   2 2237.56 189.889   4
   3   5  -2 2132.82 90.9234   8
   5  -3   2 2115.09 95.6840   6
  -3  -5  -4 1591.85 77.2320  12
  -3   5  -4 1713.44 100.741   2
   3  -5   4 1633.39 85.5117   6
  -5   3  -4 1758.36 91.1824   2
   5  -3   4 1743.28 91.1782   6
  -5   3  -4 1583.73 147.480   3
   3   5  -4 1628.24 86.5474   8
   5  -3  -4 1592.88 80.8719  12
  -3  -5  -4 1662.11 169.220   5
  -3   5   4 1558.84 104.486  13
   5   3   4 1779.42 83.9496  14
   5   3  -4 1526.96 89.0506   8
  -5   3   4 1740.79 88.1221  13
  -5   3  -4 1865.64 93.6804   8
  -5  -3  -4 1655.19 76.2814   8
  -3   5  -4 1523.82 86.1076   8
  -3   5  -4 1572.06 154.920   3
  -3   5   4 1457.00 173.803   4
   5   3   4 1783.66 94.1855  15
   5  -3   4 1592.48 83.0752  14
   3  -5   4 1471.84 70.0777  14
  -5  -3   4 1552.93 160.801   4
  -3  -5   4 1631.43 73.5612  14
   3   5   4 1616.63 102.256  13
   3  -5  -4 1683.89 87.6201  12
  -3  -5   4 1621.29 150.731   4
   4  -5  -1 57.6408 39.0631   7
   5  -4  -1 34.1511 36.1013   7
   5  -4   1 60.5706 52.4892   7
  -4   5   1-138.022 89.5779   4
   5   4  -1 115.415 130.785   1
   5   4   1 73.2088 51.5690  11
  -5   4   1-31.6388 100.461   4
   5  -4   1 32.3221 44.9957   6
   5   4   1 61.9349 116.179   1
   4   5  -1 81.9756 73.1716  11
   4   5  -1 45.9898 70.5690  10
   5   4  -1-5.33338 64.4968  10
  -4   5  -1 48.9127 58.1882   2
   5   4   1 34.2502 54.8390  15
   4  -5  -1-23.3695 82.7437   5
   5   4  -1 44.6156 66.6188   9
   5   4   1 139.976 69.9625   9
   4   5  -1 25.9676 73.4075   9
   4   5   1 11.7674 76.3195   9
   4   5  -1 69.1028 136.047   1
  -4  -5  -1 18.9846 69.2529   5
   4   5   1 90.9809 53.8253  11
   4   5   1-46.2927 144.716   1
   5  -4  -1-27.9742 84.9264   5
  -4  -5   3 20.1707 101.832   4
   5   4   3 78.9364 42.4567  14
  -5  -4   3 170.588 120.004   4
   4  -5   3 65.7326 44.6434   7
   5  -4   3 15.2126 48.9898   7
   5  -4  -3 75.6754 51.5990  12
  -5   4   3 137.672 150.648   4
   4   5  -3 18.8461 56.8469  11
   5  -4   3 48.7227 43.6381  14
   4  -5   3 346.620 63.4620   6
   5  -4   3 9.47871 50.6919   6
   4   5  -3 36.6369 70.9405  10
   5   4  -3 42.9666 69.0094  10
   5   4   3 60.6332 67.3187  15
  -4   5  -3 164.433 110.684   3
  -5   4  -3 100.622 63.7075   2
  -4   5   3 3.21396 72.7828  13
  -4   5  -3 71.8517 71.1546   2
  -4   5   3 220.968 135.316   4
  -4  -5  -3 80.3898 115.390   5
   4   5   3-24.4695 67.8504  13
   4  -5  -3 117.690 84.4713   5
  -5   4   3 32.3895 67.1963  13
  -5   4  -3 123.199 57.0851   8
   5   4  -3 76.0854 59.3252  11
   4   5  -3 38.8248 47.7346   8
   5   4  -3 4.88315 51.0287   8
  -4   5  -3 69.8312 53.2628   8
   5  -4  -5 86.2657 22.5113  12
   4  -5  -5 123.640 26.5743  12
  -4   5  -5 87.3270 28.7263   8
  -5   4  -5 70.4920 28.7714   8
   4  -5   5 97.8378 26.1333   6
   5  -4   5 145.134 27.2927   6
  -5  -4   5 67.7877 19.9059  14
   4   5   5 131.726 30.8888  15
   5  -4   5 75.8935 20.6464  14
   5   4   5 91.6383 28.1309  15
  -5   4   5 2.19658 13.1170  14
  -4   5   5 87.2069 24.3972  13
   5   5   0 34015.7 910.475  11
   5   5   0 34948.5 914.328  10
   5   5   0 35971.9 922.631   9
  -5   5   0 36420.0 909.896   2
   5  -5   0 35532.0 1022.15   5
   5   5   0 38579.5 1108.02   1
   5  -5   0 36287.1 898.338   7
  -5   5   2 32734.0 991.046   4
   5   5  -2 30678.5 808.393  11
   5  -5   2 30694.1 794.909   6
   5   5  -2 31181.7 819.212  10
  -5   5   2 31385.2 818.175  13
   5   5  -2 30614.2 934.976   1
   5   5   2 31540.9 801.184   9
   5   5   2 30232.0 932.909   1
   5  -5  -2 31758.6 911.029   5
   5  -5   2 31725.8 801.673   7
  -5   5  -2 30740.0 792.165   8
   5  -5  -4 16847.1 434.096  12
  -5   5  -4 17587.7 450.715   2
   5  -5   4 16832.6 437.406   6
  -5   5  -4 16917.0 441.018   8
   5  -5   4 16464.2 423.291  14
  -5  -5   4 15530.2 423.716  14
  -5   5   4 16490.1 444.291  13
   0   6   0 503.984 117.358   1
   0   6   0 623.206 107.926   3
   0  -6   0 573.322 97.6768   5
   6   0   0 528.779 52.7586   7
   0   6   2 1822.84 110.309  13
   0   6  -2 2009.44 169.158   1
   0   6  -2 1593.56 95.3991   2
   0   6   2 1784.59 160.961   1
   0  -6   2 1848.31 88.3960   6
   6   0  -2 1692.89 88.4324  11
   6   0   2 1721.62 75.5499   6
   6   0  -2 1685.20 88.7659  10
   0   6  -2 1848.52 171.989   3
   0   6   2 1565.74 94.6219   9
   6   0   2 1636.28 85.8800  14
  -6   0   2 1755.73 202.264   4
   0  -6   2 1757.85 75.9873   7
   0   6   2 1876.76 166.611   4
   6   0   4 94.4481 45.6791  15
  -6   0  -4 28.4476 44.2113   8
   0   6   4 24.9330 78.4479   4
   6   0  -4 69.1429 44.0009  11
   0   6  -4 48.2726 44.4071   8
   0  -6   4 70.9191 42.7679   6
   0   6   4 94.4836 65.1162  13
   6   0   4 110.280 46.1702   6
   6   0   4 29.8881 50.4135  14
   0   6  -4-28.7827 88.5217   3
   0  -6  -4 62.3684 84.5636   5
   0  -6  -4 84.9391 54.6232  12
  -6   1   1 773.700 126.490   4
   6  -1   1 666.665 63.2914   7
   6   1  -1 716.909 60.8234  11
  -1   6   1 841.439 132.702   1
   6   1  -1 648.445 64.0684  10
   1   6  -1 554.739 120.702   1
  -6  -1   1 861.834 138.238   4
   1   6   1 960.737 141.112   1
  -1   6  -1 610.238 118.774   3
   1   6  -1 725.368 131.221   3
   1   6  -1 530.668 55.8566   2
  -6   1  -1 707.724 57.4249   2
   6   1   1 612.719 58.0845  14
  -1  -6  -1 681.260 107.643   5
   6  -1   1 693.354 61.8436  15
  -1   6  -1 629.112 121.637   1
  -1  -6   1 626.630 75.4024   5
   1  -6   1 758.587 107.116   5
   1  -6   1 736.929 59.9323   7
   6  -1   1 558.775 59.7339  14
  -1   6  -1 722.239 69.4422   2
   6   1   1 603.823 62.8258  15
   6   1   1 517.867 64.5968   7
   6  -1   3 384.623 60.0098   7
  -6   1   3 303.884 148.208   4
  -1  -6  -3 268.774 57.4386  12
  -6  -1   3 276.580 128.531   4
  -1   6   3 343.369 119.638   4
   6   1  -3 294.456 60.8107  11
   6  -1  -3 331.062 61.9694  11
   1  -6   3 352.665 62.7861   6
  -1  -6   3 394.259 58.0032   6
   6   1  -3 368.058 57.1410  10
   6  -1   3 319.751 57.5010   6
   6  -1  -3 357.661 52.6973  10
   6   1   3 369.315 53.8015   6
  -6  -1  -3 303.276 52.5892   8
  -1   6  -3 533.275 137.826   3
   1   6  -3 312.700 110.826   3
   1   6  -3 314.041 49.9804   8
  -1   6  -3 285.871 77.2940   2
   1   6  -3 247.804 67.6112   2
  -1  -6  -3 319.760 108.942   5
   1  -6  -3 208.972 101.749   5
   1   6   3 354.207 84.1955  13
   6  -1   3 423.018 61.4788  15
   6   1   3 320.335 66.2513  15
  -1   6  -3 390.987 51.9852   8
   6   1   3 236.559 58.7936  14
  -1   6   3 292.993 85.6056  13
  -1  -6  -5 110.172 29.4251  12
  -6   1  -5 98.3632 32.1108   8
  -1   6   5 111.832 29.0516  15
  -6  -1  -5 85.1045 26.7641   8
   1  -6   5 85.3340 25.1807   6
   6  -1   5 79.1398 28.6217   6
   6   1   5 100.811 32.2971  14
   1   6   5 116.001 33.5398  15
  -1   6  -5 58.5704 27.1138   8
   1   6  -5 74.1515 27.8727   8
   6   1   5 50.8555 23.2201  15
  -6   1   5 75.2274 33.6064  14
  -1   6   5 78.5576 37.9134  13
   2   6   0 11677.7 470.285   1
   6  -2   0 11624.0 323.122   7
  -2   6   0 11964.8 411.898   3
   6   2   0 11812.8 335.277   9
   2   6   0 11324.4 341.906   9
  -2  -6   0 12894.1 388.325   5
   2  -6   0 12484.3 424.420   5
  -2   6   0 11898.8 326.104   2
   6  -2   0 12451.0 337.631  15
   2  -6   0 12865.4 334.219   7
   6   2   2 2052.84 101.871  15
  -2  -6   2 1854.02 85.0648   6
   2  -6   2 1935.71 97.6157   6
   6  -2   2 1794.31 98.2451  15
   2   6  -2 1632.93 95.7165  11
  -2   6   2 1868.21 115.286  13
   6  -2   2 1800.98 81.7458   6
   2   6  -2 1730.95 93.7219   2
  -2   6  -2 1499.80 164.996   3
   6   2   2 1769.14 79.3293   6
   6   2  -2 1932.89 99.8276  10
   6  -2  -2 1661.91 84.2379  10
   6   2   2 1832.09 84.9123   9
  -2  -6  -2 1907.86 165.166   5
   2   6   2 1736.19 106.471   9
   2  -6  -2 1702.47 162.580   5
   2   6   2 1790.75 179.484   1
   6  -2   2 1645.79 89.7362  14
  -6  -2   2 1589.38 181.478   4
  -6   2  -2 1700.66 92.7290   2
   6   2   2 1963.88 89.4565  14
  -2   6  -2 1627.25 152.568   1
  -2   6   2 1855.33 168.742   1
   2   6  -2 1387.83 170.769   1
  -6   2   2 1868.98 205.179   4
   2  -6   2 1762.57 85.9518   7
   2   6   2 2208.06 106.676  13
  -2   6  -2 1816.72 103.903   2
  -6   2   2 1911.50 95.4483  13
  -2  -6  -4 5627.60 173.114  12
   2   6  -4 5382.12 173.008   8
   2  -6  -4 5695.89 182.486  12
   2   6   4 5727.27 197.234  13
   6   2  -4 5636.22 170.200  11
   2  -6   4 5649.57 178.307   6
   6  -2  -4 5742.81 175.347  11
   6  -2   4 5684.81 179.919   6
  -2  -6  -4 5794.07 283.690   5
  -6   2  -4 5842.77 184.688   8
  -6  -2  -4 6005.04 175.526   8
  -2   6  -4 5158.04 173.967   8
   6   2   4 6106.28 184.381  15
   6  -2   4 5709.25 177.664  14
   6   2   4 5770.28 178.246  14
  -6  -2   4 5347.29 280.882   4
  -6   2   4 5797.53 310.882   4
  -2   6   4 5661.22 198.280  13
  -2   6   4 5246.78 277.790   4
   6   3   1 4608.30 158.946  15
   6   3  -1 4542.57 159.288  11
   3   6  -1 4465.96 176.333  10
   6   3  -1 4560.45 165.462  10
   6  -3   1 4710.86 165.045  15
   6  -3   1 4301.20 149.614  14
   6   3  -1 4884.40 164.299   9
   6   3   1 4489.80 162.322   9
   3   6  -1 4718.92 288.676   1
  -3  -6  -1 4906.38 227.566   5
   3   6  -1 4356.39 173.770   9
   3   6   1 4264.58 175.983   9
   3   6   1 4442.69 283.515   1
  -3   6  -1 4609.62 245.637   3
   3  -6  -1 5051.77 252.716   5
  -6   3  -1 4493.92 160.144   2
   6  -3  -1 4388.44 216.707   5
   3  -6   1 4905.88 244.712   5
  -3   6  -1 4737.24 163.251   2
   3   6  -1 4023.53 171.815  11
   6   3   1 4973.74 155.265  14
   3  -6  -1 4468.92 150.328   7
   3  -6   1 4204.58 151.054   7
  -6   3   1 4893.05 243.177   4
   6  -3   1 4887.21 160.054   7
  -3   6   1 4849.15 176.294  13
  -3   6   1 5297.07 261.410   4
  -3   6  -3 2659.57 138.542   2
   3  -6   3 3139.84 113.837   7
  -3  -6  -3 2921.07 111.364  12
   3  -6   3 3216.76 127.908   6
   6  -3   3 3130.51 122.147   6
  -3   6  -3 3100.62 228.246   3
   6   3  -3 3138.74 130.471  10
  -6  -3   3 3307.96 239.775   4
  -3  -6  -3 2957.81 221.103   5
   6  -3   3 3050.38 124.373  15
   6   3  -3 3149.72 127.773  11
   3   6  -3 2920.49 116.242   8
   3  -6  -3 3506.76 217.071   5
  -6   3  -3 2845.92 124.767   8
  -6  -3  -3 3028.51 114.152   8
  -3   6  -3 3267.08 119.648   8
  -3  -6   3 2894.95 208.294   4
   6  -3   3 2740.40 118.860  14
   6   3   3 3160.52 118.444  14
   6   3   3 3168.43 135.266  15
  -6   3   3 3124.12 275.060   4
   3   6   3 2898.81 139.966  13
  -6   3   3 3054.62 129.644  13
  -6   3  -3 2927.91 130.966   2
   6  -3   3 3117.51 121.549   7
   3  -6  -5 1835.75 61.7826  12
   3  -6   5 1722.14 59.5444   6
   6   3   5 1533.25 58.6665  15
   6  -3   5 1844.59 58.0062  14
  -6  -3   5 1323.96 55.3532  14
  -6   3  -5 1774.63 64.5153   8
   3   6   5 1812.14 62.5429  15
   6   3   5 1738.86 58.9531  14
  -6   3   5 1275.24 56.1715  14
  -3   6   5 1705.77 62.2270  13
   4   6   0 10393.1 325.061  11
   6   4   0 11111.6 319.275  11
  -4   6   0 10391.6 397.178   3
   6   4   0 11113.3 320.739  10
   4  -6   0 11292.1 311.684   7
   6   4   0 11716.4 470.140   1
   4   6   0 11452.5 340.782   9
  -4   6   0 11585.0 319.646   2
   4  -6   0 11823.0 428.699   5
   4   6   0 11154.9 487.191   1
   6  -4   0 11248.0 418.627   5
   6  -4   0 10924.2 309.596   7
   6   4   0 11518.0 328.306   9
   4   6   2 20066.0 684.062   1
   4  -6   2 19947.6 540.219   6
   4   6  -2 19764.8 553.764  11
   6  -4   2 21033.4 534.164   6
   6   4  -2 20492.1 547.521  11
  -4   6  -2 19371.1 695.197   3
   4   6  -2 20623.5 564.898  10
  -6  -4   2 21349.7 701.897   4
   6  -4  -2 19663.4 529.001  10
   6   4   2 21097.8 540.621   9
  -4  -6  -2 20619.9 663.540   5
   4   6   2 19919.7 550.952   9
   4  -6  -2 19780.7 658.380   5
  -6   4  -2 20399.1 542.952   8
   6  -4  -2 19933.0 623.060   5
   6  -4   2 22397.2 555.442  15
   6   4   2 20813.9 551.217  15
   6  -4   2 18591.5 530.584  14
   6   4   2 20843.9 533.418  14
  -4   6  -2 20532.4 557.796   2
   4   6  -2 21131.2 696.492   1
  -4   6   2 20446.0 704.632   4
   4   6   2 19707.6 543.248  13
   4  -6   2 20570.1 541.968   7
  -6   4   2 20754.4 728.985   4
   6  -4   2 20780.8 547.243   7
  -4   6   2 20986.3 567.252  13
  -6   4   2 21396.5 559.947  13
  -6   4  -2 21744.4 557.701   2
   6  -4  -4 4420.64 136.757  12
   4  -6  -4 4506.55 145.547  12
   6   4  -4 4127.92 131.991  11
  -4   6  -4 4496.73 158.601   2
  -6   4  -4 4354.35 148.530   2
   4  -6   4 4898.93 147.430   6
   6  -4   4 4527.64 145.278   6
  -6   4  -4 4726.90 151.214   8
  -4   6  -4 4187.03 143.308   8
   6  -4   4 4358.36 137.801  14
   6   4   4 4456.31 138.985  14
  -6   4   4 4145.83 141.982  13
  -4   6   4 4446.76 159.386  13
  -5   6   1 18149.1 622.372   4
   5  -6   1 18882.5 500.330   6
   5   6   1 18369.0 511.206  11
   6   5   1 19083.7 506.791  11
   6   5  -1 18727.6 519.255  11
   5   6  -1 19078.2 531.220  10
   6   5  -1 19768.9 525.587  10
   6   5  -1 19564.0 682.629   1
   6   5  -1 20458.6 525.028   9
   6   5   1 19308.8 522.143   9
   6   5   1 20051.9 680.075   1
   5   6  -1 20199.1 529.436   9
   5   6   1 18811.3 528.537   9
   5  -6  -1 18889.5 631.636   5
   6  -5  -1 19232.0 619.216   5
  -5   6  -1 18311.2 520.480   2
   6   5   1 18709.4 505.368  15
  -6   5   1 18343.2 604.288   4
   5   6  -1 18581.4 682.746   1
   5  -6  -1 19431.1 499.303   7
   6  -5  -1 19688.5 497.868   7
   5  -6   1 18623.5 509.578   7
   6  -5   1 18568.2 510.718   7
   5   6   1 18887.9 685.850   1
   6  -5  -3 12516.3 331.997  12
   5   6  -3 12424.9 338.646  11
   6   5  -3 12374.5 340.087  11
   5  -6   3 12290.9 335.723   6
  -6   5  -3 10911.1 471.856   3
   6   5  -3 11806.5 346.587  10
   5   6   3 11560.4 348.182  15
   6  -5   3 12291.1 335.058   6
  -6  -5  -3 12014.7 458.821   5
  -5  -6  -3 11757.9 452.422   5
  -6   5  -3 11688.0 338.104   8
  -5   6  -3 12484.8 337.131   8
   6   5   3 12597.9 350.187  15
  -5  -6   3 11754.1 460.783   4
   6  -5   3 10914.0 321.598  14
  -6   5   3 11976.9 349.880  13
  -5   6   3 12422.0 357.355  13
   5  -6   3 12303.4 332.642   7
  -6   5   3 12462.6 527.750   4
  -6   5  -3 12286.9 356.222   2
   6  -5   3 12533.7 336.614   7
  -5   6   3 11902.9 514.318   4
  -5   6  -3 11276.3 351.314   2
   6   6   0 5379.60 195.617  11
   6   6   0 5074.44 319.643   1
   6   6   0 5219.93 194.161  10
   6   6   0 5557.60 205.072   9
  -6   6   0 5311.44 198.439   2
   6  -6   0 5604.45 288.381   5
   6  -6   0 5922.23 183.439   7
   6  -6   2 417.432 65.4968   7
   6  -6   2 711.233 61.3092   6
  -6   6   2 335.413 122.193   4
   6   6  -2 227.555 72.4714  11
   6   6  -2 355.053 83.8772  10
   6  -6  -2 623.219 109.206   5
  -6   6  -2 516.526 140.490   3
   6   6  -2 336.591 60.6916   9
   6   6   2 363.610 63.6018   9
   6   6   2 417.973 66.7372  15
  -6   6  -4 2203.49 88.9187   2
   6  -6   4 2017.32 74.3682   6
   6  -6  -4 1979.47 72.0165  12
   6   6   4 2154.39 84.3444  15
  -6   6   4 2050.59 83.9512  13
   0  -7   1-11.8661 44.2982   7
   7   0   1 8.27624 48.4018   7
  -7   0   1-16.8637 98.8910   4
   0   7  -1 40.3049 107.957   1
   7   0   1 27.5205 52.6207  15
   0   7   1 85.9885 113.158   1
   7   0  -1 26.0871 47.9092  11
   0   7  -1-19.3043 92.5959   3
   0   7  -1-58.5013 49.4003   2
   0  -7  -1 32.4762 90.6601   5
   0  -7   1 57.8247 68.7871   5
   7   0   1-24.0142 49.9019  14
  -7   0   3 24.3919 121.929   4
  -7   0  -3-2.43005 50.3636   8
   7   0  -3 54.8645 52.8510  11
   0  -7   3 28.7776 48.1487   6
   7   0  -3 30.3166 47.1125  10
   7   0   3 18.0084 41.2073   6
   0   7  -3 69.0030 114.406   3
   0   7  -3 9.04300 59.2204   2
   0  -7  -3-31.3059 95.1435   5
   7   0   3 39.7190 55.6622  15
   7   0   3 46.9477 51.5352  14
   0   7   3-3.56788 78.9679  13
   0  -7  -5 8.49911 20.6149  12
   7   0   5 30.1731 24.1509  14
   0   7   5 3.77015 23.5783  15
  -7   0   5-5.83518 25.4116  14
   7   1   0 37166.3 953.850  11
  -1   7   0 40010.8 1085.02   3
   7   1   0 38005.6 961.415  10
   7   1   0 40527.3 968.577   9
   1   7   0 38816.9 1101.28   3
   7   1   0 39277.9 958.490  15
   1   7   0 38240.5 974.372   9
  -1  -7   0 38866.3 1041.51   5
   1  -7   0 37417.3 1062.24   5
   7  -1   0 38847.9 964.969  15
  -1   7   0 37746.5 1111.19   1
   1  -7   0 34000.5 957.324   7
   7  -1   0 38996.0 953.064   7
   1   7   0 37400.9 1122.26   1
  -1  -7   2 32064.3 813.699   6
   1   7  -2 32670.1 821.511   2
   7   1  -2 31048.8 816.234  11
   7  -1  -2 31361.3 817.272  11
   1   7  -2 31656.8 986.523   1
   7   1  -2 32914.6 820.984  10
  -1   7  -2 32872.1 977.486   3
   1   7   2 30720.6 987.672   1
   7  -1  -2 32416.4 815.266  10
   1   7  -2 31656.2 979.875   3
  -1  -7  -2 31008.6 954.885   5
   1   7   2 31013.2 830.350   9
   1   7   2 32307.3 833.821  13
   7   1   2 29849.3 816.036  14
  -7  -1   2 31836.4 989.292   4
  -7   1  -2 31692.5 810.893   2
  -7   1   2 31379.4 997.409   4
   1  -7   2 32150.6 808.462   7
   7   1   2 32193.3 823.696  15
  -1   7   2 31852.1 843.953  13
  -1   7  -2 32302.7 963.519   1
  -1   7   2 32894.5 981.964   1
  -1   7  -2 32219.1 830.752   2
   7  -1   2 33996.5 823.094   7
  -1  -7  -4 15983.4 445.501  12
   1  -7  -4 16854.3 451.881  12
   1  -7   4 16095.2 446.961   6
  -1  -7   4 16250.1 440.363   6
   7  -1  -4 16131.3 444.069  11
  -1   7  -4 15598.3 459.793   2
   7  -1   4 16022.4 444.051   6
  -7  -1  -4 16958.2 450.622   8
   7  -1   4 16291.2 447.515  15
   7   1   4 17194.3 451.000  15
   7   1   4 16600.5 450.089  14
   1   7   4 17285.4 469.571  13
  -1   7   4 17078.8 471.170  13
   2   7  -1 1663.54 114.829  11
  -7  -2   1 2174.38 176.303   4
   7   2  -1 2079.91 101.453  11
   2   7  -1 2033.37 199.022   1
   2   7   1 2122.08 212.376   1
  -2   7  -1 1914.52 173.182   3
   7   2  -1 2281.59 107.633  10
   7   2  -1 2328.26 109.575   9
   2   7  -1 1961.29 187.156   3
   7   2   1 2292.02 105.814   9
  -7   2   1 2319.02 165.748   4
   2   7  -1 2244.32 120.135   9
   2   7   1 2150.11 122.026   9
  -2  -7  -1 2182.45 159.822   5
  -7   2  -1 2253.45 101.892   2
   2  -7   1 2246.54 163.800   5
   7  -2   1 2455.23 112.539  15
   7   2   1 2409.78 107.461  15
  -2   7  -1 2085.39 182.311   1
  -2   7   1 2203.62 188.933   1
   7  -2   1 2054.21 99.0394  14
   2  -7  -1 2448.68 101.584   7
  -2   7  -1 2113.52 105.948   2
   2  -7   1 2199.42 100.337   7
   7  -2   1 2260.86 101.651   7
  -2   7   1 2098.86 117.187  13
   7   2   1 2136.15 101.405  14
  -2  -7  -3 1580.51 79.3975  12
  -2   7  -3 1575.95 105.047   2
  -7   2   3 1255.85 187.744   4
  -2  -7   3 1472.50 76.6248   6
   7   2  -3 1519.92 85.6458  11
   7  -2   3 1625.79 78.5953   6
   7   2  -3 1483.67 89.0921  10
  -2  -7  -3 1531.25 167.864   5
   2  -7  -3 1483.20 156.755   5
  -7   2  -3 1429.95 89.7019   8
  -7  -2  -3 1502.11 81.9429   8
   7  -2   3 1403.10 87.5419  14
   7   2   3 1568.96 85.7975  14
  -7  -2   3 1710.98 180.303   4
   2   7   3 1584.85 106.543  13
  -2   7   3 1563.45 116.652  13
   7  -2   3 1413.40 89.6838  15
   7  -2   3 1493.62 87.5763   7
  -2   7   3 1492.75 178.610   4
   2   7   5 653.247 35.3423  15
   7  -2   5 849.508 35.1433  14
   7   2   5 1027.97 36.7966  14
  -2   7   5 973.845 41.6857  13
   7   3   0 34668.6 878.417  11
  -3   7   0 34249.4 985.136   3
   7   3   0 34934.5 880.360  10
   3   7   0 34226.3 1085.61   1
   7   3   0 35451.0 887.134   9
   3   7   0 34316.7 900.614   9
   3  -7   0 34646.4 1005.67   5
  -3   7   0 33474.9 878.047   2
   7  -3   0 35590.9 872.326   7
   3  -7   0 33523.8 877.421   7
  -3   7   2 24310.3 813.108   4
  -3  -7   2 25562.4 647.198   6
   3  -7   2 25225.2 659.890   6
   7  -3   2 25856.3 658.508  14
   3   7  -2 23084.1 665.995  11
  -3   7  -2 25193.2 818.537   3
   7   3   2 26206.6 667.177  15
   7  -3  -2 25873.8 652.879  10
   7   3  -2 24810.0 651.970   9
   7   3   2 25646.3 655.965   9
   3   7   2 24321.6 673.185   9
  -3  -7  -2 25957.1 787.169   5
   3  -7  -2 25112.6 793.627   5
   3   7  -2 23917.7 823.054   1
   7  -3   2 27798.8 673.513  15
   3   7   2 24156.2 823.530   1
  -7  -3   2 26239.5 824.518   4
   7   3   2 25248.9 655.676  14
  -7   3  -2 25391.2 668.125   2
  -3   7  -2 25499.0 799.308   1
   3  -7  -2 24606.7 648.720   7
   3  -7   2 26768.9 658.202   7
   3   7   2 24063.4 659.622  13
  -7   3   2 26065.7 846.008   4
  -3   7  -2 24719.4 675.390   2
  -3   7   2 25448.4 684.166  13
  -7   3   2 25484.7 668.419  13
   3  -7  -4 15041.3 395.502  12
   7   3  -4 14800.7 386.291  11
   3  -7   4 13542.6 392.319   6
   7  -3  -4 15374.8 392.460  11
  -3   7  -4 14537.3 407.350   2
   7  -3   4 14735.3 388.998   6
  -7   3  -4 14936.6 401.509   8
   3   7   4 14896.1 405.504  15
   7  -3   4 15797.4 392.773  14
   7   3   4 15217.7 391.921  14
   7   3   4 15472.8 399.214  15
   4  -7  -1 116.325 49.8036   7
   7  -4   1 264.046 59.4345   7
   4   7  -1 146.138 86.3040  11
   7   4   1 149.545 51.4158  11
   7   4  -1 52.0470 64.5181  11
  -4   7   1 51.8330 62.2251   2
   4   7  -1 81.9842 126.814   1
   4   7  -1 113.603 89.9317  10
  -7   4  -1 88.8262 64.4631   2
   7   4  -1 104.154 67.9009  10
  -4   7  -1 58.3410 64.8150   2
  -4   7  -1 230.408 121.082   3
   7   4  -1 106.729 71.7188   9
   7   4   1 115.223 65.6229   9
   4   7  -1 184.777 85.0530   9
   4   7   1 151.023 83.6053   9
   4   7   1 294.452 151.542   1
   4  -7  -1 134.829 108.000   5
  -4  -7  -1 106.449 74.6354   5
   7  -4  -1 85.4145 80.6918   5
   7   4   1 100.833 55.5762  15
  -4   7   1-45.0931 77.2834  13
  -4  -7   3 36.4021 87.3257   4
   4  -7   3 33.3003 40.4870   7
  -7  -4   3 120.333 94.6544   4
   7  -4   3 82.0105 49.5848   7
  -7   4   3 88.8648 119.154   4
  -4   7   3 12.1677 113.564   4
   7   4  -3 65.3234 53.0936  11
   4  -7   3 80.5340 46.2777   6
   7  -4   3 122.604 42.4021   6
   7   4  -3 117.551 59.6126  10
  -7   4  -3 119.500 62.3750   2
  -4   7  -3 26.9246 64.6160   2
  -4  -7  -3 9.10799 81.5671   5
   4  -7  -3 8.32565 82.8446   5
  -7   4  -3 180.029 52.6944   8
   7   4   3 88.8028 54.4642  15
   7  -4   3 106.715 44.3120  14
   7   4   3 65.5695 41.0123  14
   4   7   3 62.3021 58.6455  13
  -7   4   3 72.4207 53.3347  13
   7  -5   0 458.644 62.3948   7
   5   7   0 593.332 93.5981  11
   7   5   0 511.196 76.5670  11
  -7   5   0 451.667 77.4041   2
  -5   7   0 524.916 77.3316   2
   7   5   0 653.530 76.7371  10
   7   5   0 524.364 80.4129   9
   7   5   0 313.642 144.055   1
   5   7   0 612.344 95.8107   9
   5  -7   0 535.074 117.799   5
   5  -7   0 545.277 60.9814   7
   5   7   0 439.858 154.492   1
  -7  -5   2 237.610 118.151   4
   5  -7   2 220.756 59.1421   7
  -5   7   2 258.917 125.622   4
   5   7  -2 179.459 76.5775  11
   7   5  -2 163.030 61.6633  11
   5  -7   2 170.694 54.7667   6
   5   7  -2 61.3291 103.784   1
   5   7  -2 136.009 80.3269  10
   7   5  -2 205.738 73.5042  10
   7  -5  -2 148.436 43.6982  10
  -7   5  -2 122.527 71.1230   2
  -5   7  -2 85.5788 124.694   3
  -5   7  -2 151.993 78.9172   2
   7   5  -2 155.394 53.6022   9
   7   5   2 180.486 57.3215   9
   5   7  -2 217.007 60.5491   9
   5   7   2 186.878 66.1550   9
  -5   7  -2 154.278 99.8164   1
  -5  -7  -2 323.179 88.0490   5
   5  -7  -2 45.0526 91.9485   5
  -7   5  -2 168.503 56.6166   8
   7   5   2 175.448 58.3791  15
   5   7   2 192.505 64.5177  15
   7  -5   2 176.496 42.1209  14
  -5   7   2 291.412 77.6528  13
  -7   5   2 253.455 70.3941  13
   5  -7  -4 275.741 34.8390  12
   5  -7   4 323.556 34.9636   6
   7  -5  -4 189.864 34.0287  11
  -7   5  -4 226.236 37.9427   8
   7  -5   4 238.266 29.5480   6
  -5   7  -4 274.368 47.3623   2
  -7   5  -4 236.457 37.1972   2
   7   5   4 213.713 38.1705  15
   5   7   4 283.629 45.0385  15
  -7   5   4 203.893 31.5726  13
  -5   7   4 236.915 47.5170  13
   6  -7   1 2125.38 92.9222   6
   7   6   1 2297.83 109.770  11
   7   6  -1 2322.42 114.308  11
   7  -6   1 2294.02 107.694   7
  -6   7  -1 2033.46 199.533   3
   6   7  -1 2253.25 123.241  10
   7   6  -1 2249.80 120.470  10
   6   7  -1 2321.63 215.303   1
   6   7   1 2028.14 212.464   1
   7   6  -1 2289.17 116.413   9
   7   6   1 2282.09 119.403   9
   6   7  -1 2372.50 119.588   9
   6   7   1 2103.67 120.802   9
  -7   6   1 2245.94 125.723   2
  -6   7   1 2221.82 124.696   2
   6  -7  -1 2244.21 183.031   5
   7  -6  -1 2233.17 176.109   5
  -6   7  -1 2229.58 126.036   2
   6  -7  -1 2380.19 98.5574   7
   6  -7   1 2122.56 107.101   7
   7  -6  -1 2228.48 94.4266   7
  -6   7   1 2359.55 139.518  13
  -6   7  -3 1394.79 87.9003   2
   7  -6  -3 1593.00 67.2565  12
   6  -7  -3 1505.83 71.6377  12
   6   7  -3 1545.75 76.4037  11
   7   6  -3 1539.94 77.6625  11
   6  -7   3 1517.64 71.8541   6
   7  -6   3 1441.09 66.5918   6
   7   6   3 1596.12 81.0712  15
   6   7   3 1737.95 81.6594  15
  -6   7   3 1613.06 95.9565  13
  -7   6   3 1497.16 88.4549  13
   6  -7   3 1646.34 73.2006   7
   7  -6   3 1745.86 76.4528   7
  -7   6  -3 1729.82 94.7770   2
   7   7   0 1779.93 103.341  11
   7   7   0 1609.64 102.117   9
   7   7   0 1700.20 186.811   1
  -7   7   0 1577.44 110.124   2
   7  -7   0 1693.99 87.7884   7
   7   7  -2 1156.12 77.5134  11
   7   7  -2 1144.38 83.5960  10
   7   7  -2 1077.25 65.6029   9
   7   7   2 1095.19 69.8152   9
  -7   7   2 1047.04 89.6913   2
   7   7   2 1016.86 62.8533  15
   8   0   0 153.603 41.7412   7
   0   8   0 164.163 120.144   1
   8   0   0 159.356 54.2192  10
   0   8   0 47.3673 97.0866   3
   0  -8   0 204.696 86.7287   5
   8   0   0 112.934 51.9923  15
   8   0   2 3332.02 140.420   7
   0  -8   2 3869.60 138.710   6
   0   8  -2 3681.46 142.169   2
   0   8  -2 3580.82 251.909   1
   8   0  -2 3401.97 134.296  11
   8   0  -2 3475.31 137.168  10
   0   8  -2 3490.49 248.607   3
   0   8  -2 3668.89 151.655   9
   0   8   2 3860.22 160.200   9
   0  -8  -2 3850.78 237.838   5
   8   0   2 3483.09 144.906  15
   8   0   2 3512.37 141.154  14
  -8   0   2 3712.32 246.774   4
   0  -8   2 3615.10 124.757   7
   0   8   2 3592.54 159.149  13
   0  -8  -4 162.906 38.0808  12
   0   8   4 207.439 59.3017  13
   8   0  -4 152.141 36.8985  11
   0  -8   4 146.963 34.3457   6
  -8   0  -4 220.881 43.0885   8
   8   0   4 200.757 42.3488  15
   8   0   4 224.931 42.5710  14
   8   1   1 15658.6 415.268  15
   1   8  -1 14305.6 577.369   1
   1   8   1 15785.6 602.835   1
   8   1  -1 14377.0 405.485  11
   8  -1  -1 14985.0 404.627  11
   8   1  -1 15387.0 411.870  10
   8   1   1 14945.7 402.474  10
  -1   8  -1 15017.6 553.725   3
   1   8  -1 13728.3 545.367   3
   1   8  -1 14999.3 426.378   9
   1   8   1 14881.3 430.722   9
  -1  -8  -1 15144.2 514.693   5
   1  -8  -1 15078.9 526.200   5
   1  -8   1 15814.6 502.275   5
  -8   1  -1 15336.7 401.532   2
   8  -1   1 15776.8 420.864  15
   8   1   1 13133.5 407.777  14
  -1  -8   1 15400.4 404.157   7
   1  -8   1 15716.4 407.818   7
  -1   8  -1 14310.0 554.205   1
  -1   8   1 13746.3 564.669   1
  -1   8  -1 14195.9 405.949   2
  -1   8   1 14234.8 417.839  13
   8  -1   1 14820.4 406.202   7
  -1  -8  -3 9035.51 262.023  12
   1  -8   3 9499.31 268.165   6
  -1  -8   3 9193.28 260.719   6
  -1   8  -3 9345.58 280.908   2
   8   1  -3 9001.88 263.475  11
   8   1  -3 9326.27 263.143  10
   1   8  -3 7717.76 269.659   2
   8  -1  -3 8993.92 256.203  10
   1   8  -3 8664.86 394.219   3
  -1  -8  -3 9000.25 383.949   5
   1  -8  -3 9305.08 383.285   5
  -8  -1  -3 9029.66 266.253   8
   8  -1   3 9316.16 270.669  15
   8   1   3 9098.49 267.909  14
  -8  -1   3 9229.54 395.210   4
  -8   1   3 8901.55 398.226   4
   1   8   3 10030.3 290.320  13
  -1   8   3 9889.16 294.791  13
   2  -8   0 620.058 66.9257   7
   8   2   0 688.529 62.4930  11
   8   2   0 668.653 69.1587  10
   8   2   0 526.125 73.0195   9
   2   8   0 416.341 88.8062   9
   2  -8   0 721.089 114.924   5
   2   8   0 544.516 158.011   1
  -2   8   0 633.783 143.256   1
   8  -2   0 577.411 56.9839   7
  -8  -2   2 456.172 127.423   4
  -2  -8   2 616.559 60.0698   6
   2  -8   2 653.421 72.7157   6
   2   8  -2 682.678 154.671   1
   8   2  -2 608.099 68.5071  11
   8  -2  -2 457.303 65.9213  11
  -2   8  -2 823.533 139.842   1
   8   2  -2 511.608 69.3182  10
   8  -2  -2 495.279 60.9550  10
  -8   2  -2 579.699 64.5117   2
   2   8  -2 737.511 90.0130   9
  -2   8  -2 514.537 133.891   3
   8  -2   2 571.222 71.6420  15
  -2   8  -2 539.616 78.1967   2
   2   8   2 735.883 95.9627   9
  -2  -8  -2 644.677 117.678   5
   2  -8  -2 624.438 123.922   5
   8   2   2 614.351 71.1057  15
   8  -2   2 633.925 65.9925  14
   2  -8  -2 643.890 61.4859   7
   8   2   2 534.237 65.5170  14
   2  -8   2 607.332 62.0084   7
  -8   2   2 579.824 63.1495  13
   2   8   2 468.354 72.0616  13
  -2   8   2 627.581 92.3238  13
   8  -2   2 637.341 72.1979   7
  -2  -8  -4 335.155 31.4962  12
   8   2  -4 334.235 37.7004  11
   8  -2  -4 326.443 40.0553  11
   2  -8   4 301.791 40.0271   6
  -8   2  -4 341.158 46.6149   8
  -8  -2  -4 326.947 35.1273   8
  -2   8  -4 393.137 53.5355   2
   8   2   4 311.916 45.0917  15
   8  -2   4 376.657 39.3278  14
   8   2   4 310.964 40.0966  14
   2   8   4 288.872 55.1369  13
  -2   8   4 289.141 57.1233  13
   8   3  -1 9674.80 285.074  11
   8   3  -1 9767.76 290.441  10
  -3   8  -1 9456.95 412.943   3
   8  -3  -1 10377.6 286.531  10
   8   3  -1 10173.7 293.047   9
   8   3   1 9891.97 290.685   9
   3   8  -1 9630.76 308.768   9
   3   8   1 9380.53 311.916   9
  -3  -8  -1 9573.89 362.517   5
   3   8  -1 8118.47 440.505   1
   3   8   1 9965.61 481.839   1
  -8   3  -1 9881.45 290.133   2
   8   3   1 9527.76 280.937  15
  -3   8  -1 9452.71 425.018   1
  -3   8   1 9709.52 436.902   1
   3  -8  -1 9198.43 279.762   7
  -3   8  -1 9266.57 290.486   2
   3  -8   1 9711.94 282.860   7
  -3   8   1 9616.73 304.056  13
   8  -3   1 10006.9 283.513   7
  -3   8  -3 6555.99 223.978   2
   3  -8   3 6745.77 209.470   6
   8   3  -3 6954.88 207.418  11
   8  -3  -3 6725.58 208.055  11
   8   3  -3 7281.53 212.748  10
  -8   3  -3 6952.81 214.097   8
  -8  -3  -3 6588.19 198.617   8
   8  -3   3 6405.02 210.319  15
   8   3   3 7213.49 215.295  15
   8  -3   3 6739.80 204.770  14
   8   3   3 6973.45 205.265  14
   3   8   3 7039.44 217.636  13
  -3   8   3 7243.31 235.179  13
   8  -3   3 6931.60 209.550   7
   8   4   0 731.764 73.9339  11
   4   8   0 747.000 165.079   1
   8   4   0 746.764 75.1406  10
  -4   8   0 665.214 78.9074   2
   8   4   0 704.286 83.2568   9
  -8   4   0 633.274 81.8165   2
   4   8   0 646.606 92.6925   9
   4  -8   0 620.288 121.944   5
   4  -8   0 777.492 68.9946   7
   8  -4   0 748.756 63.3771   7
  -4   8   0 645.093 87.1104  13
   4  -8   2 4568.49 158.950   6
   4   8  -2 4372.76 169.837  11
   8   4  -2 4664.43 168.555  10
  -4   8  -2 4446.79 278.985   3
   8  -4  -2 4263.43 145.686  10
   8  -4   2 4063.63 147.485  14
   4   8  -2 4442.06 164.216   9
   4   8   2 4330.62 167.868   9
  -4  -8  -2 4489.54 228.398   5
   4  -8  -2 4208.31 240.384   5
  -8  -4  -2 4303.96 142.230   8
  -8   4  -2 4255.84 159.780   8
   8   4   2 4625.87 158.726  15
   8   4   2 4041.28 145.457  14
  -8  -4   2 4336.98 253.752   4
  -8   4  -2 4704.95 169.362   2
  -4   8  -2 4213.38 254.161   1
   4  -8  -2 4548.88 144.585   7
   4  -8   2 4540.75 156.494   7
  -4   8  -2 4727.20 174.220   2
  -4   8   2 4778.56 186.019  13
  -8   4   2 4602.62 167.179  13
   8  -4   2 4877.51 161.582   7
   4   8  -2 4344.74 260.879   1
   4  -8  -4 317.160 32.0288  12
   8   4  -4 280.761 26.6119  11
   8  -4  -4 284.851 32.5387  11
   4  -8   4 379.160 33.3130   6
  -8   4  -4 315.912 36.9469   8
  -4   8  -4 215.914 39.5788   2
   8   4   4 280.347 35.6049  15
   4   8   4 305.153 43.9224  15
  -8  -4   4 168.422 24.5895  14
   5   8   1 11049.2 483.323   1
   5  -8   1 11513.9 311.348   6
   5   8  -1 10396.7 334.342  11
   8   5   1 10752.5 308.622  11
   8   5  -1 11269.8 321.497  11
  -5   8  -1 9883.58 443.110   3
   8   5  -1 11132.6 324.983  10
   8   5  -1 11908.4 326.344   9
   8   5   1 11605.9 323.790   9
   5   8  -1 11089.4 332.017   9
   5   8   1 10985.1 333.749   9
   5  -8  -1 10994.5 435.283   5
  -5   8   1 10517.9 321.751   2
  -8   5  -1 11007.7 333.335   2
  -5   8  -1 11019.9 333.784   2
   5  -8  -1 11457.3 310.171   7
   5  -8   1 11061.7 318.964   7
   5   8  -1 10376.4 470.001   1
   8  -5   1 10681.1 315.247   7
  -5   8   1 10694.5 342.825  13
  -8   5  -3 7274.82 216.362   2
  -5   8  -3 6754.30 220.971   2
   8   5  -3 7206.90 207.330  11
   5  -8   3 7219.46 205.352   6
   8  -5  -3 7069.86 208.501  11
   8   5  -3 7175.52 210.671  10
  -8   5  -3 7016.17 209.880   8
   8   5   3 7262.42 209.130  15
   5   8   3 7209.23 213.063  15
  -5   8   3 6997.97 228.323  13
  -8   5   3 7158.26 212.566  13
   5  -8   3 7319.71 201.068   7
   8  -5   3 7212.23 206.605   7
   8   6   0 10128.8 292.206  11
   6   8   0 9781.52 441.645   1
   8   6   0 10142.9 287.507  10
   8   6   0 10281.5 297.249   9
   6   8   0 10383.3 307.261   9
  -8   6   0 9440.77 309.089   2
  -6   8   0 10020.5 309.855   2
   6  -8   0 10249.5 288.873   7
   8  -6   0 9349.80 282.297   7
  -6   8   0 10299.6 327.193  13
   6   8  -2 2450.33 111.619  11
   6  -8   2 2641.63 98.4284   6
   8   6  -2 2744.44 115.896  10
   8  -6  -2 2460.23 88.3243  10
   8   6  -2 2521.80 98.1012   9
   8   6   2 2653.95 101.911   9
   6   8  -2 2542.08 100.793   9
   6   8   2 2677.84 106.151   9
  -6   8   2 2524.66 113.763   2
   8   6   2 2664.57 100.430  15
   6   8   2 2529.44 98.1760  15
  -8   6  -2 2855.33 127.632   2
  -6   8  -2 2740.79 126.802   2
   6  -8   2 2853.09 108.154   7
  -6   8   2 2872.83 132.386  13
  -8   6   2 2670.02 124.741  13
   8  -6   2 2208.81 100.893   7
   8   7  -1 3869.47 145.931  11
   8   7  -1 4241.40 146.830  10
   8   7  -1 4085.73 142.539   9
   8   7   1 4115.58 145.674   9
   7   8  -1 4205.73 146.656   9
   7   8   1 3976.49 147.143   9
  -8   7   1 4307.52 165.201   2
  -7   8   1 4209.43 161.550   2
  -7   8  -1 4161.03 163.396   2
   7  -8  -1 3753.96 130.979   7
   7  -8   1 3719.12 140.046   7
   8  -7   1 4110.11 141.366   7
  -7   8   1 4733.14 180.486  13
  -8   7   1 4436.63 172.301  13
  -8   7  -1 4131.65 162.315   2
   7  -8  -3 2685.11 83.6876  12
  -8   7  -3 2846.99 101.460   2
  -7   8  -3 2775.12 102.416   2
   8   7  -3 2662.35 87.1023  11
   8  -7  -3 2932.07 91.8149  11
   8   7   3 2874.41 87.9097  15
   7   8   3 2833.92 87.6178  15
  -7   8   3 2902.51 105.111  13
  -8   7   3 3020.60 100.011  13
   8  -7   3 2805.60 87.8219   7
   8   8   0 7931.55 231.305   9
  -8   8   0 8297.99 253.360   2
   8  -8   0 7763.84 222.555   7
  -8   8   0 7946.61 265.971  13
   8   8  -2 2260.24 85.1709  11
  -8   8   2 2195.46 98.1744   2
   0  -9   1 21.4408 49.6095   7
   9   0  -1-2.10855 47.9689  11
   9   0  -1-33.6040 53.0703  10
   9   0   1 20.6994 49.1610  10
   0   9  -1-64.0790 124.260   1
   0   9  -1 33.5752 102.038   3
   0   9  -1 12.7488 73.8816   9
   0   9   1 101.502 80.6094   9
   0   9   1 69.8536 125.080   1
   0  -9  -1-105.696 94.7758   5
   9   0   1 5.35587 57.8144  15
   0  -9  -3 53.4181 35.9104   7
   0  -9  -3 18.6246 39.8629  12
   0  -9   3 20.2596 40.8339   6
   9   0  -3 17.0124 38.4370  10
   0   9  -3 34.3882 45.4033   2
  -9   0  -3 31.4454 43.3261   8
   9   0   3 20.6932 40.7905  14
   0   9   3-7.65838 58.0788  13
   9  -1   0 5961.40 182.455   7
   9   1   0 6361.77 190.039  11
   9   1   0 6033.00 194.904  10
   9  -1   0 5798.16 194.552  10
   1   9   0 6043.73 216.797   9
  -9   1   0 5917.67 189.004   2
   1  -9   0 6033.10 279.335   5
   9   1   0 6325.04 196.380  15
  -1   9   0 5541.71 333.839   1
   9  -1   2 4415.44 145.877   7
  -1  -9   2 4094.19 140.977   6
  -1   9  -2 3935.24 147.307   2
  -1   9  -2 3285.40 244.107   1
   9   1  -2 3584.25 137.424  11
   9  -1  -2 3680.80 137.317  11
   9   1  -2 4022.51 145.741  10
   9  -1  -2 4055.61 142.464  10
  -1   9  -2 4033.92 260.656   3
   1   9  -2 3735.03 250.225   3
   1   9  -2 3764.81 159.375   9
   1   9  -2 3410.90 256.281   1
   1   9   2 3896.09 168.609   9
  -1   9  -2 4050.44 154.426   9
  -1   9   2 4114.07 165.674   9
  -1  -9  -2 3859.68 229.143   5
   1  -9  -2 4057.67 238.574   5
   9  -1   2 3450.43 145.634  15
   9   1   2 3820.47 150.040  15
   9   1   2 4070.91 144.459  14
   1  -9  -2 4042.40 141.340   7
   1  -9   2 4002.00 133.773   7
   1   9   2 3903.56 147.933  13
  -1   9   2 4073.56 163.332  13
  -1  -9  -4 2274.45 75.5127  12
   1  -9  -4 2678.32 85.9831  12
   9   1  -4 2804.98 84.5269  11
   9  -1  -4 2876.17 85.4123  11
   1  -9   4 2643.34 83.3818   6
  -9   1  -4 2827.49 90.3188   8
   9   1   4 2051.72 87.0724  15
   9   1   4 3016.39 89.0554  14
   1   9   4 2949.07 97.2364  13
  -1   9   4 2939.69 99.7837  13
   9   2  -1 12170.3 342.889  11
   9  -2  -1 12450.4 337.557  11
   9   2  -1 12479.4 347.380  10
   9   2   1 11822.2 334.807  10
  -2   9  -1 12223.2 486.757   3
   2   9  -1 11697.6 523.434   1
   2   9   1 11555.3 543.061   1
   2   9  -1 12026.0 368.000   9
   2   9   1 12368.5 376.771   9
  -2  -9  -1 12637.9 434.732   5
   2  -9  -1 12472.5 462.100   5
   9  -2   1 12312.0 354.202  15
  -9   2  -1 12184.2 342.616   2
   9   2   1 12842.1 348.935  15
  -2  -9   1 13176.0 339.790   7
   2  -9  -1 11973.6 343.268   7
   2  -9   1 12567.0 344.286   7
  -2   9  -1 11215.1 489.862   1
  -2   9   1 11589.1 504.740   1
  -2   9   1 11646.4 353.321  13
  -2   9  -1 11599.7 344.491   2
   9  -2   1 12589.6 341.696   7
  -2  -9   3 7822.15 218.924   6
  -2   9  -3 8104.82 240.108   2
   9  -2  -3 7820.99 225.887  11
   9   2  -3 7992.23 228.197  10
   9  -2  -3 7542.90 216.026  10
  -9   2  -3 7897.63 234.638   8
  -9  -2  -3 7926.28 225.677   8
   9  -2   3 8008.05 234.520  15
   9   2   3 8581.20 235.171  15
   9  -2   3 7417.51 227.980  14
   9   2   3 8221.26 229.559  14
   2   9   3 8539.37 237.162  13
  -2   9   3 8401.35 251.036  13
   3   9   0 1027.47 194.826   1
   9   3   0 1155.35 76.1506  11
   9   3   0 1011.07 76.0761  10
   3   9   0 949.783 101.683   9
  -9   3   0 1053.55 85.5703   2
   3  -9   0 1270.85 144.328   5
   3  -9   0 1046.35 75.1797   7
   9  -3   0 1021.48 64.8127   7
  -3   9   0 1203.44 177.382   1
  -3   9  -2 1102.41 89.6117   2
  -3  -9   2 1185.60 66.1977   6
   3  -9   2 1229.39 77.9674   6
   9   3  -2 1111.63 75.1370  11
   9  -3  -2 1119.46 73.2491  11
   9   3  -2 970.562 73.8690  10
   9  -3  -2 1251.94 70.8110  10
  -3   9  -2 1486.16 170.399   3
   3   9  -2 1226.44 85.5974   9
   3   9   2 1141.00 93.3712   9
  -3   9  -2 1040.31 82.9808   9
   3  -9  -2 1164.08 131.268   5
   9   3   2 1062.86 74.6036  15
   3  -9  -2 1108.26 66.6016   7
  -9   3  -2 1203.54 74.8639   2
   3  -9   2 1136.99 72.0005   7
  -3   9   2 1027.36 96.1580  13
  -9   3   2 1190.09 75.4756  13
   9  -3   2 1275.83 76.5236   7
   9   3  -4 295.596 21.9896  11
   9  -3  -4 348.821 27.3532  11
   3   9   4 344.574 36.4874  15
  -9  -3   4 91.3364 21.2979  14
  -9   3   4 80.3440 23.2559  14
  -3   9   4 349.413 41.1414  13
   4  -9   1 7054.70 216.467   6
   9   4  -1 7071.84 219.031  11
   9  -4  -1 7095.48 207.273  11
   9   4  -1 7068.01 221.769  10
   9  -4  -1 7128.42 215.647  10
   4   9  -1 7361.60 237.594   9
   4   9   1 7034.69 243.473   9
   9   4   1 6980.02 209.554  15
  -9   4  -1 7404.04 230.168   2
   4   9  -1 7225.64 370.417   1
   4   9   1 6620.88 370.033   1
  -4  -9   1 7169.49 203.651   7
  -4   9  -1 6072.51 346.406   1
  -4   9   1 6295.22 349.262   1
   4  -9  -1 6784.82 212.052   7
  -4   9  -1 6678.89 229.497   2
  -4   9   1 6602.47 233.337  13
   9  -4   1 7239.39 214.909   7
   9  -4   3 5117.14 157.979   7
   4  -9  -3 5533.55 160.294  12
  -4   9  -3 5126.72 172.116   2
   9   4  -3 5090.28 157.776  11
   4  -9   3 5743.90 161.222   6
   9  -4  -3 5480.79 158.459  11
   9   4  -3 5801.77 163.648  10
  -9   4  -3 4959.44 162.991   8
   9   4   3 5341.17 162.869  15
   4   9   3 4920.87 165.036  15
  -4   9   3 5407.37 181.237  13
   9   5   0 1571.08 86.5119  11
   9   5   0 1779.96 86.1105  10
   9   5   0 1567.57 93.8241   9
   5   9   0 1347.95 105.326   9
  -9   5   0 1697.94 99.7208   2
   5  -9   0 1684.87 155.665   5
  -5   9   0 1829.02 206.642   1
  -5   9   0 1686.49 101.204   2
   5  -9   0 1774.73 91.5037   7
  -5   9   0 1750.83 110.761  13
   5   9   0 1564.22 181.946   1
   9  -5   0 1636.24 78.2790   7
   5  -9   2 2023.44 84.5203   6
   9   5  -2 1756.25 86.6093  11
   9  -5  -2 1888.55 81.4659  11
   9   5  -2 1937.39 90.2081  10
   9  -5  -2 1849.53 73.3358  10
   5   9  -2 1931.62 84.4971   9
   5   9   2 1927.44 89.9882   9
  -9   5  -2 1709.17 86.0004   8
   9   5   2 1913.31 82.8009  15
   5   9   2 1701.21 76.8610  15
  -9   5  -2 2081.83 97.8204   2
   5  -9   2 2009.78 87.1562   7
  -5   9   2 1949.93 110.769  13
  -9   5   2 1941.44 96.4112  13
  -5   9  -2 1920.79 102.380   2
   9  -5   2 1933.79 84.5664   7
   9   6  -1 18997.5 499.321  11
   9   6  -1 18632.6 499.021  10
   9  -6  -1 19131.4 492.638  10
   9   6  -1 19565.6 499.015   9
   9   6   1 18821.8 498.106   9
   6   9  -1 19170.3 503.725   9
   6   9   1 19265.8 506.971   9
  -9   6   1 20237.8 520.677   2
  -6   9   1 17884.0 507.077   2
  -9   6  -1 19672.7 517.640   2
  -6   9  -1 19166.4 519.202   2
   6  -9  -1 18065.6 490.473   7
   6  -9   1 18790.2 498.819   7
  -6   9   1 19479.4 530.445  13
  -6   9  -1 19110.7 515.151  13
  -9   6   1 19711.6 520.053  13
   9  -6   1 19309.2 495.308   7
   6  -9  -3 13179.8 329.562  12
   9   6  -3 12885.4 329.464  11
  -6   9  -3 13660.4 344.784   2
   9  -6  -3 13773.3 331.339  11
   9   6   3 12439.7 328.938  15
   6   9   3 12494.3 326.496  15
  -6   9   3 13990.5 349.504  13
  -9   6   3 12520.7 329.979  13
   7  -9   0 135.529 42.0029   7
   9  -7   0 187.542 35.2651   7
  -9   7   0 178.983 63.4528   2
  -7   9   0 137.678 68.9646   2
   9   7   0 93.4427 45.1111   9
   7   9   0 106.682 48.8433   9
  -7   9   0 65.3904 78.6784  13
   9  -7  -2 301.270 30.8141  11
  -9   7   2 385.330 53.6474   2
  -9   7  -2 328.483 49.3041   2
   7   9   2 281.447 32.2478   9
  -7   9  -2 351.109 53.6489   2
   7  -9   2 324.228 34.9366   7
   9  -7   2 352.437 33.0295   7
  -7   9   2 317.347 59.3701  13
  -9   7   2 296.044 51.5021  13
   9  -8  -1 4523.02 133.028  10
   9   8   1 5048.83 144.061   9
   8   9  -1 5068.19 143.301   9
   8   9   1 5221.40 146.780   9
  -9   8   1 5234.79 165.058   2
  -8   9   1 5208.86 164.517   2
  -9   8  -1 5292.00 162.744   2
  -8   9  -1 5216.39 163.706   2
  -8   9   1 4990.80 167.462  13
  -9   8   1 5273.77 166.272  13
   8  -9   1 4553.63 140.994   7
  -8   9  -1 4972.28 164.408  13
  -9   8  -1 5275.69 175.246  13
   9  -8   1 4713.25 140.617   7
   9  -9   0 124.453 20.0271  10
  -9   9   0 100.978 49.3853  13
   0  10   0 1908.59 208.085   1
  10   0   0 2203.26 97.7539  10
   0  10   0 1970.88 123.095   9
   0 -10   0 2223.16 100.272   7
   0 -10  -2 141.823 47.3886   7
  10   0  -2 62.5469 39.1984  11
   0 -10   2 83.3405 47.5792   6
  10   0  -2 217.415 47.6049  10
   0  10  -2 66.9775 61.6013   9
   0  10   2 99.4504 70.9132   9
  10   0   2 80.0479 47.0743  15
  -1  10  -1 10807.1 476.601   1
  -1  10   1 10944.6 485.074   1
  10   1  -1 11314.0 317.477  11
  10  -1  -1 11241.4 313.368  11
  10   1  -1 11225.6 321.734  10
  10   1   1 11178.5 312.132  10
  10  -1  -1 10419.5 319.910  10
  10  -1   1 11607.8 316.231  10
   1  10  -1 10633.2 480.318   1
   1  10   1 10806.0 499.864   1
   1  10  -1 10843.7 339.597   9
   1  10   1 11257.5 349.309   9
  -1  10  -1 11296.7 339.381   9
  -1  10   1 11619.8 344.292   9
   1 -10  -1 10994.9 415.659   5
  10   1   1 11558.8 327.316  15
  -1 -10  -1 13433.6 331.363   7
   1 -10  -1 12017.6 325.095   7
  -1 -10   1 11807.9 315.852   7
   1 -10   1 11945.5 319.627   7
  -1 -10  -3 7681.66 208.768  12
   1 -10  -3 8442.05 219.243  12
   1 -10   3 8017.87 218.613   6
  -1 -10   3 8061.08 213.825   6
  10   1  -3 8101.96 218.401  11
  10  -1  -3 8373.87 218.935  11
  10   1  -3 8535.41 218.164  10
  10  -1  -3 7816.61 211.537  10
 -10  -1  -3 8091.13 219.134   8
  10   1   3 7019.60 223.889  15
  -1 -10  -3 7000.08 213.241   7
   1  10   3 8333.74 222.224  13
  -1  10   3 8095.67 229.867  13
  10   2   0 2077.81 90.8344  11
  10   2   0 2113.64 96.9156  10
  10  -2   0 2062.17 96.1356  10
   2  10   0 1957.61 121.738   9
   2  10   0 2064.59 220.970   1
 -10   2   0 1930.80 93.2300   2
   2 -10   0 2352.37 163.503   5
  -2 -10   0 2375.27 100.574   7
   2 -10   0 2090.22 100.046   7
  -2  10   0 1742.48 197.159   1
   2 -10  -2 37.2628 37.8744   7
   2 -10   2-4.46082 38.1259   7
  10   2  -2 17.1102 42.7650  11
  10  -2  -2 43.5655 37.0929  11
  -2 -10   2 37.1296 39.2164   6
   2 -10   2 45.0225 43.9326   6
  10  -2  -2 34.5525 43.0968  10
  10  -2   2 51.6098 36.1375  10
   2  10  -2-14.9699 54.4119   9
   2  10   2 129.705 66.0275   9
  -2  10  -2-11.0285 55.5593   9
  -2  10   2 17.0596 63.2721   9
  -2  10  -2 39.1940 47.5608   2
  10   2   2 137.099 50.1748  15
  -2  10   2 37.9959 59.3479  13
  -3 -10   1 49.9766 34.7371   7
   3 -10  -1 69.3697 44.1049   7
   3 -10   1 7.85631 46.2855   7
  10  -3   1 24.7082 37.5420   7
  10   3  -1 39.5671 46.5652  11
  10  -3  -1 5.73220 35.1622  11
 -10   3   1 18.9710 52.5446   2
   3 -10   1 169.500 48.5174   6
  10   3  -1 63.0100 49.7826  10
  10  -3  -1-25.3067 42.0809  10
  10  -3   1 36.6480 42.7970  10
 -10   3  -1 68.0877 49.0885   2
   3  10  -1 20.0102 69.8928   9
   3  10   1 85.5074 67.5008   9
  10   3   1 12.4005 42.2298  15
  -3  10   1 2.42190 58.2786  13
  -3 -10  -3 30.5298 29.0075   7
  10  -3  -3-10.9708 28.3074  11
   3 -10   3 1.09571 27.3160   6
  10   3  -3 15.9406 31.0927  10
  -3  10  -3 7.39010 36.4927   2
 -10   3  -3 25.3670 31.5143   8
  10   3   3-8.51988 30.9171  15
   3  10   3 32.2403 34.6527  15
  -3  10   3 3.40429 47.3512  13
  10   4   0 6070.23 185.849  11
  10   4   0 6028.66 185.594  10
  10  -4   0 6090.69 191.029  10
   4  10   0 6000.26 208.227   9
 -10   4   0 6474.63 201.406   2
   4 -10   0 6125.20 188.573   7
  10  -4   2 1300.90 61.3467   7
  -4  10  -2 1317.61 77.2069   2
   4 -10   2 1230.25 61.7474   6
  10   4  -2 1314.07 63.6218  11
  10  -4  -2 1111.49 54.1049  11
  10   4  -2 1275.75 63.3472  10
  10  -4  -2 1125.88 52.8182  10
  10  -4   2 1223.05 55.2482  10
   4  10   2 1236.23 68.9922   9
  -4  10   2 1006.93 76.2501   9
 -10   4  -2 1224.80 65.9872   8
  10   4   2 1077.48 60.7221  15
   4 -10   2 1150.43 58.3982   7
  -4  10   2 1171.62 85.9110  13
 -10   4   2 1170.26 61.5818  13
   5 -10  -1 38.0239 35.3435   7
  10  -5   1 31.5771 36.1838   7
  10   5  -1 17.3857 42.5723  11
   5 -10   1 15.4513 36.3094   6
 -10   5   1 4.46538 51.8070   2
  10   5  -1 6.44582 43.1085  10
  10  -5  -1 26.4299 37.0155  10
 -10   5  -1-12.7841 51.1817   2
  -5  10  -1 79.2976 54.9341   2
   5  10  -1 67.9313 49.0015   9
   5  10   1 8.70526 54.1276   9
  -5  10   1 71.7090 68.3640  13
 -10   5   1 34.1593 57.0898  13
   5 -10  -3 12.8205 19.4464  12
  10   5  -3 11.6568 20.2361  11
  10  -5  -3 29.9129 18.8612  11
  10   5   3-3.70889 18.5741  15
  -5  10   3 66.3988 37.7413  13
  10   6   0 9658.46 257.344  11
   6  10   0 9396.83 265.706   9
 -10   6   0 10339.1 278.089   2
  -6 -10   0 9806.06 252.519   7
  -6  10   0 8970.45 269.736   2
   6 -10   0 8578.16 255.852   7
  -6  10   0 9586.55 276.792  13
  -6  10  -2 13849.2 356.566   2
  10   6  -2 14701.8 342.682  11
  10  -6  -2 14559.5 334.862  11
  10   6  -2 15177.2 344.016  10
  10  -6   2 14862.3 339.887  10
   6  10   2 12348.3 334.001   9
 -10   6   2 14148.2 353.467   2
  -6  10   2 15804.6 368.692  13
 -10   6   2 15284.5 349.341  13
   6 -10   2 13615.7 340.036   7
  10  -6   2 13075.0 339.927   7
   7 -10   1-2.03486 24.3750   7
  10  -7   1-6.05886 22.6338   7
  10   7  -1-24.2508 30.8336  11
 -10   7   1-3.38693 40.3606   2
  10  -7  -1-20.1721 22.2975  10
  10  -7   1-2.90048 27.4402  10
 -10   7  -1 35.2808 39.6263   2
  -7  10  -1-13.7774 46.1922   2
   7  10  -1 5.75285 30.1919   9
   7  10   1 56.1284 32.1618   9
  -7  10   1 104.259 59.4351  13
 -10   7   1-14.5273 43.9155  13
  10  -8   0 3824.36 108.628  10
   8  10   0 4178.99 112.706   9
  -8  10   0 3886.46 124.943  13
 -10   8   0 3789.98 127.886  13
   0 -11  -1 5.42323 37.8085   7
   0 -11   1 45.4916 37.0184   7
  11   0  -1-10.7876 35.2630  11
  11   0  -1 18.5425 41.7551  10
  11   0   1-2.71199 34.5769  10
   0  11  -1 26.0342 64.5909   9
   0  11   1 67.4672 68.9547   9
  11   0  -3 58.7063 22.3415  11
  11   0  -3 23.9840 16.9299  10
  11   1   0 3187.12 111.208  10
  11  -1   0 3208.26 114.348  10
   1  11   0 3083.73 140.754   9
  -1  11   0 3270.58 143.532   9
  -1 -11   0 3257.66 114.863   7
   1 -11   2 1990.71 79.6443   6
  -1 -11   2 2029.43 76.7676   6
  11   1  -2 2104.41 76.4459  11
  11  -1  -2 2032.65 74.7566  11
  11  -1  -2 2181.42 79.2652  10
   1  11   2 1960.26 91.2034   9
  -1  11   2 1858.85 93.7622   9
 -11  -1  -2 1801.58 77.1204   8
 -11   1  -2 1871.65 81.7220   8
  11   1   2 2011.06 80.6594  15
  -1 -11  -2 2069.56 81.4064   7
   1 -11  -2 1813.04 74.8636   7
  -2 -11   1 16022.7 405.014   6
   2 -11   1 16007.1 408.143   6
  11   2  -1 15773.0 402.148  11
  11  -2  -1 14549.5 393.416  11
  11   2  -1 15343.7 405.846  10
  11  -2   1 15520.1 402.172  10
   2  11  -1 14855.7 420.087   9
   2  11   1 15855.8 429.185   9
  -2  11  -1 16083.7 427.255   9
  -2  11   1 15044.6 425.266   9
 -11   2   1 15514.1 405.127   2
  -2 -11   1 15294.6 397.279   7
   2 -11  -1 15651.3 406.265   7
   2 -11   1 15464.1 404.681   7
   2 -11  -3 9964.62 176.884  12
  11   2  -3 10664.7 180.159  11
  11  -2  -3 10758.5 178.919  11
  11   2  -3 9657.42 175.667  10
  11   3   0 11420.2 308.633  10
  11  -3   0 11831.4 313.574  10
   3  11   0 11693.0 331.728   9
  -3  11   0 11529.6 338.068   9
 -11   3   0 11303.4 313.538   2
  -3 -11   0 12180.3 312.939   7
   3 -11   0 11334.9 313.371   7
   3 -11   2 10679.3 262.250   6
  11   3  -2 10298.3 259.919  11
  11  -3  -2 10305.4 255.838  11
  11   3  -2 10812.1 263.811  10
  11  -3  -2 10634.1 257.117  10
   3  11   2 9516.78 260.268   9
  -3  11   2 8863.82 267.970   9
 -11   3   2 10290.3 265.935   2
 -11   3  -2 9742.95 264.967   8
  11   3   2 7510.25 259.039  15
  -3 -11  -2 9761.00 263.954   7
  -3  11   2 9094.15 265.209  13
  -4 -11  -1 41.9816 31.8487   7
   4 -11  -1 54.8658 33.0631   7
   4 -11   1 66.1478 35.1152   7
  11   4  -1 11.4923 32.8218  11
   4 -11   1 75.0301 32.9715   6
 -11   4   1 33.2975 40.7259   2
  11   4  -1 79.4041 35.0968  10
  11  -4  -1 15.5504 32.7429  10
  11  -4   1 80.1626 32.9014  10
 -11   4  -1 94.8570 35.2231   2
   4  11  -1 35.3989 43.9998   9
   4  11   1 119.162 48.9407   9
  -4  11  -1 50.3181 61.9140   9
  -4  11   1 56.6045 65.0748   9
 -11   4  -1 34.9259 37.6327   8
 -11   4   1 20.0569 40.3297  13
  11  -5   0 2883.85 97.1500  10
   5  11   0 3081.54 105.523   9
  -5  11   0 2671.54 125.662   9
   5 -11   0 2738.15 96.5511   7
 -11   5   0 2923.52 115.153  13
  11   5  -2 2264.46 66.1044  11
  11   5  -2 2235.91 66.9964  10
  -5  11   2 2110.94 78.9302  13
  11   6  -1 43.8868 23.2635  11
  11  -6  -1 19.1495 18.5485  10
  11  -6   1 32.7420 23.0257  10
   6  11  -1 6.65809 23.9887   9
   6  11   1 73.9152 28.0183   9
  -6  11  -1 7.28186 42.7605   9
  -6  11   1 55.8859 52.8982   9
  -6  11   1-26.6887 24.8707  13
 -11   6   1 47.1276 33.8912  13
   0 -12   0 86.3225 31.0506   7
  12   0   0 105.992 32.4500  10
   0  12   0 104.609 58.6215   9
  12   0  -2 461.656 26.6840  11
  12   0  -2 494.967 31.8376  10
  -1 -12   1 3605.32 108.307   6
  12   1  -1 3531.13 108.007  10
  12  -1  -1 3414.20 107.124  10
  12  -1   1 3402.32 101.529  10
   1  12  -1 3593.00 122.357   9
   1  12   1 3596.85 125.572   9
  -1  12  -1 3738.95 129.416   9
  -1  12   1 3549.92 129.870   9
  -1 -12  -1 3118.20 107.712   7
   1 -12  -1 3577.06 109.635   7
   1 -12   1 3498.90 105.250   7
   2 -12   0 5528.96 156.876   6
  12   2   0 5424.47 152.129  10
  12  -2   0 5534.46 155.598  10
   2  12   0 5590.96 173.931   9
  -2  12   0 5516.03 180.435   9
  -2 -12   0 5430.96 154.171   7
  12   2  -2 9028.51 218.849  11
  12  -2  -2 9018.05 218.311  10
  12   3  -1 334.492 23.5820  11
  12   3  -1 474.467 32.5579  10
  12  -3  -1 434.555 32.5357  10
  12  -3   1 456.601 28.8344  10
   3  12  -1 395.050 39.7088   9
   3  12   1 547.502 45.7871   9
  -3  12  -1 458.365 57.7212   9
  -3  12   1 469.965 62.7409   9
  -3 -12  -1 405.509 30.9392   7
  12  -4   0 7077.69 154.951  10
   4  12   0 6969.62 162.417   9
  -4  12   0 7427.92 185.469   9
   0   0   0    0.00    0.00   0

TITL MDB2412 in I4/mcm
REM I4/mcm (#140 in standard setting)
CELL 1.54184  10.399120  10.399120   4.936193  90.0000  90.0000  90.0000
ZERR    2.00   0.000222   0.000222   0.000158   0.0000   0.0000   0.0000
LATT  2
SYMM -x,-y, z
SYMM -y, x, z
SYMM  y,-x, z
SYMM -x, y,-z+1/2
SYMM  x,-y,-z+1/2
SYMM  y, x,-z+1/2
SYMM -y,-x,-z+1/2
SFAC Si Nb Pd Sb
UNIT 2.00 8.00 0.40 4.00
TREF
HKLF 4
END
;
_shelx_hkl_checksum              13457

####################################################################### 
# 
# This file contains crystal structure data downloaded from the 
# Cambridge Structural Database (CSD) hosted by the Cambridge 
# Crystallographic Data Centre (CCDC).
# 
# Full information about CCDC data access policies and citation 
# guidelines are available at http://www.ccdc.cam.ac.uk/access/V1 
# 
# Audit and citation data items may have been added by the CCDC. 
# Please retain this information to preserve the provenance of 
# this file and to allow appropriate attribution of the data. 
# 
#######################################################################

data_mdb1611
_database_code_depnum_ccdc_archive 'CCDC 2166029'
loop_
_audit_author_name
_audit_author_address
'Olivier Blacque'
;Department of Chemistry, University of Zurich
Switzerland
;
_audit_update_record             
;
2022-04-12 deposited with the CCDC.	2022-07-10 downloaded from the CCDC.
;

_audit_creation_date             2020-11-26
_audit_creation_method           
;
Olex2 1.3
(compiled 2020.07.31 svn.rc2a77460 for OlexSys, GUI svn.r6145)
;
_shelx_SHELXL_version_number     2018/3

_chemical_name_common            ?
_chemical_name_systematic        ?
_chemical_formula_moiety         'Nb4 Sb2 Si'
_chemical_formula_sum            'Nb4 Sb2 Si'
_chemical_formula_weight         643.23
_chemical_melting_point          ?

loop_
_atom_type_symbol
_atom_type_description
_atom_type_scat_dispersion_real
_atom_type_scat_dispersion_imag
_atom_type_scat_source
Nb Nb -0.1121 2.4826 'International Tables Vol C Tables 4.2.6.8 and 6.1.1.4'
Sb Sb -0.0562 5.8946 'International Tables Vol C Tables 4.2.6.8 and 6.1.1.4'
Si Si 0.2541 0.3302 'International Tables Vol C Tables 4.2.6.8 and 6.1.1.4'

_shelx_space_group_comment       
;
The symmetry employed for this shelxl refinement is uniquely defined
by the following loop, which should always be used as a source of
symmetry information in preference to the above space-group names.
They are only intended as comments.
;
_space_group_crystal_system      tetragonal
_space_group_IT_number           140
_space_group_name_H-M_alt        'I 4/m c m'
_space_group_name_Hall           '-I 4 2c'
loop_
_space_group_symop_operation_xyz
'x, y, z'
'-x, -y, z'
'-y, x, z'
'y, -x, z'
'-x, y, -z+1/2'
'x, -y, -z+1/2'
'y, x, -z+1/2'
'-y, -x, -z+1/2'
'x+1/2, y+1/2, z+1/2'
'-x+1/2, -y+1/2, z+1/2'
'-y+1/2, x+1/2, z+1/2'
'y+1/2, -x+1/2, z+1/2'
'-x+1/2, y+1/2, -z+1'
'x+1/2, -y+1/2, -z+1'
'y+1/2, x+1/2, -z+1'
'-y+1/2, -x+1/2, -z+1'
'-x, -y, -z'
'x, y, -z'
'y, -x, -z'
'-y, x, -z'
'x, -y, z-1/2'
'-x, y, z-1/2'
'-y, -x, z-1/2'
'y, x, z-1/2'
'-x+1/2, -y+1/2, -z+1/2'
'x+1/2, y+1/2, -z+1/2'
'y+1/2, -x+1/2, -z+1/2'
'-y+1/2, x+1/2, -z+1/2'
'x+1/2, -y+1/2, z'
'-x+1/2, y+1/2, z'
'-y+1/2, -x+1/2, z'
'y+1/2, x+1/2, z'

_cell_length_a                   10.3638(2)
_cell_length_b                   10.3638(2)
_cell_length_c                   4.9151(2)
_cell_angle_alpha                90
_cell_angle_beta                 90
_cell_angle_gamma                90
_cell_volume                     527.92(3)
_cell_formula_units_Z            4
_cell_measurement_reflns_used    1227
_cell_measurement_temperature    160(1)
_cell_measurement_theta_max      77.2610
_cell_measurement_theta_min      6.0390
_shelx_estimated_absorpt_T_max   0.247
_shelx_estimated_absorpt_T_min   0.174
_exptl_absorpt_coefficient_mu    149.393
_exptl_absorpt_correction_T_max  0.308
_exptl_absorpt_correction_T_min  0.143
_exptl_absorpt_correction_type   analytical
_exptl_absorpt_process_details   
;
CrysAlisPro 1.171.40.68a (Rigaku Oxford Diffraction, 2019)
Analytical numeric absorption correction using a multifaceted crystal
			model based on expressions derived by R.C. Clark & J.S. Reid.
(Clark, R. C. & Reid, J. S. (1995). Acta Cryst. A51, 887-897)
Empirical absorption correction using spherical harmonics,
 implemented in SCALE3 ABSPACK scaling algorithm.
;

_exptl_crystal_colour            black
_exptl_crystal_density_diffrn    8.093
_exptl_crystal_density_meas      ?
_exptl_crystal_density_method    ?
_exptl_crystal_description       block
_exptl_crystal_F_000             1120
loop_
_exptl_crystal_face_index_h
_exptl_crystal_face_index_k
_exptl_crystal_face_index_l
_exptl_crystal_face_perp_dist
-1 5 2 0.0066
1 0 0 0.0067
0 -2 1 0.0086
0 2 -1 0.0086
-1 0 0 0.0067
1 -5 -2 0.0066

_exptl_crystal_size_max          0.018
_exptl_crystal_size_mid          0.016
_exptl_crystal_size_min          0.013

_diffrn_reflns_av_R_equivalents  0.0278
_diffrn_reflns_av_unetI/netI     0.0127
_diffrn_reflns_Laue_measured_fraction_full 1.000
_diffrn_reflns_Laue_measured_fraction_max 0.994
_diffrn_reflns_limit_h_max       12
_diffrn_reflns_limit_h_min       -9
_diffrn_reflns_limit_k_max       12
_diffrn_reflns_limit_k_min       -12
_diffrn_reflns_limit_l_max       6
_diffrn_reflns_limit_l_min       -5
_diffrn_reflns_number            1466
_diffrn_reflns_point_group_measured_fraction_full 1.000
_diffrn_reflns_point_group_measured_fraction_max 0.994
_diffrn_reflns_theta_full        67.684
_diffrn_reflns_theta_max         73.290
_diffrn_reflns_theta_min         6.039
_diffrn_ambient_environment      N~2~
_diffrn_ambient_temperature      160(1)
_diffrn_detector                 'Hybrid Pixel Array Detector'
_diffrn_detector_area_resol_mean 5.8140
_diffrn_detector_type            'Pilatus 200K'
_diffrn_measured_fraction_theta_full 1.000
_diffrn_measured_fraction_theta_max 0.994
_diffrn_measurement_details      
;
List of Runs (angles in degrees, time in seconds):

  # Type    Start    End  Width  t~exp~   \w     \q     \k     \f   Frames
#--------------------------------------------------------------------------
  1  \w     30.00 124.00   0.50    8.00    --   51.56  77.00 120.00  188
  2  \w    102.00 178.00   0.50    8.00    --  107.75 111.00  30.00  152
  3  \w     93.00 178.00   0.50    8.00    --  107.75 127.00 -16.00  170
  4  \w     99.00 174.00   0.50    8.00    --  107.75  30.00-180.00  150
  5  \w     29.00 119.00   0.50    8.00    --  107.75  -6.00  -9.00  180
  6  \w     30.00 117.00   0.50    8.00    --  107.75 -30.00  90.00  174
  7  \w     43.00 109.00   0.50    8.00    --   51.56-143.00  98.00  132
  8  \w     32.00 106.00   0.50    8.00    --  107.75 -94.00-180.00  148
  9  \w   -130.00 -40.00   0.50    8.00    --  -51.56  -6.00  -9.00  180
 10  \w   -125.00 -73.00   0.50    8.00    --  -51.56-125.00-120.00  104
;
_diffrn_measurement_device       'four-circle diffractometer'
_diffrn_measurement_device_type  'XtaLAB Synergy, Dualflex, Pilatus 200K'
_diffrn_measurement_method       '\w scans'
_diffrn_orient_matrix_type       
'CrysAlisPro convention (1999,Acta A55,543-557)'
_diffrn_orient_matrix_UB_11      -0.0024183000
_diffrn_orient_matrix_UB_12      0.1207228000
_diffrn_orient_matrix_UB_13      -0.1826866000
_diffrn_orient_matrix_UB_21      -0.0124702000
_diffrn_orient_matrix_UB_22      0.0861760000
_diffrn_orient_matrix_UB_23      0.2541547000
_diffrn_orient_matrix_UB_31      0.1480672000
_diffrn_orient_matrix_UB_32      0.0092811000
_diffrn_orient_matrix_UB_33      0.0184454000
_diffrn_radiation_monochromator  mirror
_diffrn_radiation_probe          x-ray
_diffrn_radiation_type           'Cu K\a'
_diffrn_radiation_wavelength     1.54184
_diffrn_source                   'micro-focus sealed X-ray tube'
_diffrn_source_type              'PhotonJet (Cu) X-ray Source'
_reflns_Friedel_coverage         0.000
_reflns_Friedel_fraction_full    .
_reflns_Friedel_fraction_max     .
_reflns_number_gt                165
_reflns_number_total             165

_reflns_special_details          
;
 Reflections were merged by SHELXL according to the crystal
 class for the calculation of statistics and refinement.
 
 _reflns_Friedel_fraction is defined as the number of unique
 Friedel pairs measured divided by the number that would be
 possible theoretically, ignoring centric projections and
 systematic absences.
;
_reflns_threshold_expression     'I > 2\s(I)'
_computing_cell_refinement       'CrysAlisPro 1.171.40.68a (Rigaku OD, 2019)'
_computing_data_collection       'CrysAlisPro 1.171.40.68a (Rigaku OD, 2019)'
_computing_data_reduction        'CrysAlisPro 1.171.40.68a (Rigaku OD, 2019)'
_computing_molecular_graphics    'Olex2 1.3 (Dolomanov et al., 2009)'
_computing_publication_material  'Olex2 1.3 (Dolomanov et al., 2009)'
_computing_structure_refinement  'SHELXL (Sheldrick, 2015b)'
_computing_structure_solution    'SHELXT (Sheldrick, 2015a)'
_refine_diff_density_max         1.407
_refine_diff_density_min         -0.939
_refine_diff_density_rms         0.259
_refine_ls_extinction_coef       0.00029(3)
_refine_ls_extinction_expression Fc^*^=kFc[1+0.001xFc^2^\l^3^/sin(2\q)]^-1/4^
_refine_ls_extinction_method     'SHELXL-2018/3 (Sheldrick 2018)'
_refine_ls_goodness_of_fit_ref   1.363
_refine_ls_hydrogen_treatment    undef
_refine_ls_matrix_type           full
_refine_ls_number_parameters     14
_refine_ls_number_reflns         165
_refine_ls_number_restraints     0
_refine_ls_R_factor_all          0.0169
_refine_ls_R_factor_gt           0.0169
_refine_ls_restrained_S_all      1.363
_refine_ls_shift/su_max          0.000
_refine_ls_shift/su_mean         0.000
_refine_ls_structure_factor_coef Fsqd
_refine_ls_weighting_details     
'w=1/[\s^2^(Fo^2^)+(0.0126P)^2^+11.6731P] where P=(Fo^2^+2Fc^2^)/3'
_refine_ls_weighting_scheme      calc
_refine_ls_wR_factor_gt          0.0433
_refine_ls_wR_factor_ref         0.0432
_refine_special_details          ?
_olex2_refinement_description    
;
;
_atom_sites_solution_hydrogens   .
_atom_sites_solution_primary     dual
_atom_sites_solution_secondary   ?
loop_
_atom_site_label
_atom_site_type_symbol
_atom_site_fract_x
_atom_site_fract_y
_atom_site_fract_z
_atom_site_U_iso_or_equiv
_atom_site_adp_type
_atom_site_occupancy
_atom_site_site_symmetry_order
_atom_site_calc_flag
_atom_site_refinement_flags_posn
_atom_site_refinement_flags_adp
_atom_site_refinement_flags_occupancy
_atom_site_disorder_assembly
_atom_site_disorder_group
Sb2 Sb 0.14037(5) 0.35963(5) 0.500000 0.0122(3) Uani 1 4 d S T P . .
Nb1 Nb 0.29305(6) 0.58530(6) 0.500000 0.0111(3) Uani 1 2 d S T P . .
Si1 Si 0.500000 0.500000 0.750000 0.0119(9) Uani 1 8 d S T P . .

loop_
_atom_site_aniso_label
_atom_site_aniso_U_11
_atom_site_aniso_U_22
_atom_site_aniso_U_33
_atom_site_aniso_U_23
_atom_site_aniso_U_13
_atom_site_aniso_U_12
Sb2 0.0118(3) 0.0118(3) 0.0130(5) 0.000 0.000 -0.0015(3)
Nb1 0.0106(4) 0.0109(4) 0.0118(4) 0.000 0.000 0.0002(2)
Si1 0.0101(11) 0.0101(11) 0.016(2) 0.000 0.000 0.000

_geom_special_details            
;
 All esds (except the esd in the dihedral angle between two l.s. planes)
 are estimated using the full covariance matrix.  The cell esds are taken
 into account individually in the estimation of esds in distances, angles
 and torsion angles; correlations between esds in cell parameters are only
 used when they are defined by crystal symmetry.  An approximate (isotropic)
 treatment of cell esds is used for estimating esds involving l.s. planes.
;
loop_
_geom_bond_atom_site_label_1
_geom_bond_atom_site_label_2
_geom_bond_distance
_geom_bond_site_symmetry_2
_geom_bond_publ_flag
Sb2 Nb1 2.8238(7) 31 ?
Sb2 Nb1 2.9781(4) 27_456 ?
Sb2 Nb1 2.9781(4) 27_455 ?
Sb2 Nb1 2.9781(4) 21_566 ?
Sb2 Nb1 2.9256(10) 3_655 ?
Sb2 Nb1 2.9781(4) 21_565 ?
Sb2 Nb1 2.8238(7) . ?
Sb2 Nb1 2.9256(10) 13_545 ?
Nb1 Nb1 3.2807(9) 19_566 ?
Nb1 Nb1 3.0362(8) 23_666 ?
Nb1 Nb1 3.0362(8) 23_665 ?
Nb1 Nb1 3.0449(13) 15_455 ?
Nb1 Nb1 3.0275(8) 21_566 ?
Nb1 Nb1 3.0275(8) 21_565 ?
Nb1 Si1 2.6252(6) 17_666 ?
Nb1 Si1 2.6252(6) . ?
Si1 Si1 2.45755(11) 17_667 ?
Si1 Si1 2.45755(9) 17_666 ?

loop_
_geom_angle_atom_site_label_1
_geom_angle_atom_site_label_2
_geom_angle_atom_site_label_3
_geom_angle
_geom_angle_site_symmetry_1
_geom_angle_site_symmetry_3
_geom_angle_publ_flag
Nb1 Sb2 Nb1 158.16(4) 31 . ?
Nb1 Sb2 Nb1 93.49(2) 3_655 27_455 ?
Nb1 Sb2 Nb1 61.892(17) 3_655 21_566 ?
Nb1 Sb2 Nb1 93.49(2) 3_655 27_456 ?
Nb1 Sb2 Nb1 123.193(8) 31 21_566 ?
Nb1 Sb2 Nb1 61.49(2) 27_455 21_565 ?
Nb1 Sb2 Nb1 62.840(16) 31 27_456 ?
Nb1 Sb2 Nb1 132.28(2) 31 3_655 ?
Nb1 Sb2 Nb1 61.892(17) 13_545 27_455 ?
Nb1 Sb2 Nb1 123.193(9) 31 21_565 ?
Nb1 Sb2 Nb1 62.841(16) . 21_566 ?
Nb1 Sb2 Nb1 69.56(3) . 3_655 ?
Nb1 Sb2 Nb1 123.193(8) . 27_456 ?
Nb1 Sb2 Nb1 152.21(4) 27_455 21_566 ?
Nb1 Sb2 Nb1 123.193(8) . 27_455 ?
Nb1 Sb2 Nb1 69.56(3) 31 13_545 ?
Nb1 Sb2 Nb1 61.49(2) 21_566 27_456 ?
Nb1 Sb2 Nb1 111.22(2) 27_455 27_456 ?
Nb1 Sb2 Nb1 62.841(16) . 21_565 ?
Nb1 Sb2 Nb1 132.28(2) . 13_545 ?
Nb1 Sb2 Nb1 93.49(2) 13_545 21_565 ?
Nb1 Sb2 Nb1 61.892(17) 3_655 21_565 ?
Nb1 Sb2 Nb1 111.22(2) 21_566 21_565 ?
Nb1 Sb2 Nb1 62.72(3) 3_655 13_545 ?
Nb1 Sb2 Nb1 93.49(2) 13_545 21_566 ?
Nb1 Sb2 Nb1 152.21(4) 27_456 21_565 ?
Nb1 Sb2 Nb1 62.840(16) 31 27_455 ?
Nb1 Sb2 Nb1 61.892(17) 13_545 27_456 ?
Sb2 Nb1 Sb2 111.22(2) 11_554 11 ?
Sb2 Nb1 Sb2 86.51(2) 19_566 11 ?
Sb2 Nb1 Sb2 86.51(2) 19_566 11_554 ?
Sb2 Nb1 Sb2 82.01(3) . 11 ?
Sb2 Nb1 Sb2 82.01(3) . 11_554 ?
Sb2 Nb1 Sb2 159.56(3) . 19_566 ?
Sb2 Nb1 Nb1 61.07(2) . 21_565 ?
Sb2 Nb1 Nb1 125.21(2) . 23_666 ?
Sb2 Nb1 Nb1 141.43(2) 11_554 21_566 ?
Sb2 Nb1 Nb1 59.904(19) 19_566 23_665 ?
Sb2 Nb1 Nb1 144.00(2) 11_554 23_666 ?
Sb2 Nb1 Nb1 124.578(19) 19_566 21_565 ?
Sb2 Nb1 Nb1 56.087(9) 11 21_566 ?
Sb2 Nb1 Nb1 53.76(2) 19_566 19_566 ?
Sb2 Nb1 Nb1 59.904(19) 19_566 23_666 ?
Sb2 Nb1 Nb1 56.087(9) 11_554 21_565 ?
Sb2 Nb1 Nb1 125.21(2) . 23_665 ?
Sb2 Nb1 Nb1 144.00(2) 11 23_665 ?
Sb2 Nb1 Nb1 100.920(19) . 15_455 ?
Sb2 Nb1 Nb1 141.43(2) 11 21_565 ?
Sb2 Nb1 Nb1 59.255(11) 11_554 15_455 ?
Sb2 Nb1 Nb1 59.255(11) 11 15_455 ?
Sb2 Nb1 Nb1 146.68(3) . 19_566 ?
Sb2 Nb1 Nb1 61.07(2) . 21_566 ?
Sb2 Nb1 Nb1 114.64(2) 11_554 19_566 ?
Sb2 Nb1 Nb1 114.64(2) 11 19_566 ?
Sb2 Nb1 Nb1 58.204(14) 11 23_666 ?
Sb2 Nb1 Nb1 124.578(19) 19_566 21_566 ?
Sb2 Nb1 Nb1 58.204(14) 11_554 23_665 ?
Sb2 Nb1 Nb1 58.642(15) 19_566 15_455 ?
Nb1 Nb1 Nb1 65.509(13) 21_565 23_665 ?
Nb1 Nb1 Nb1 65.509(13) 21_566 23_666 ?
Nb1 Nb1 Nb1 90.0 23_666 15_455 ?
Nb1 Nb1 Nb1 154.097(5) 21_565 23_666 ?
Nb1 Nb1 Nb1 102.968(4) 21_566 19_566 ?
Nb1 Nb1 Nb1 57.12(2) 23_666 19_566 ?
Nb1 Nb1 Nb1 108.53(4) 21_565 21_566 ?
Nb1 Nb1 Nb1 154.097(5) 21_566 23_665 ?
Nb1 Nb1 Nb1 114.391(13) 21_565 15_455 ?
Nb1 Nb1 Nb1 102.969(4) 21_565 19_566 ?
Nb1 Nb1 Nb1 57.12(2) 23_665 19_566 ?
Nb1 Nb1 Nb1 108.08(4) 23_666 23_665 ?
Nb1 Nb1 Nb1 114.391(13) 21_566 15_455 ?
Nb1 Nb1 Nb1 90.0 23_665 15_455 ?
Nb1 Nb1 Nb1 112.401(16) 15_455 19_566 ?
Si1 Nb1 Sb2 152.237(17) . 11_554 ?
Si1 Nb1 Sb2 100.31(2) . . ?
Si1 Nb1 Sb2 97.73(2) 17_666 19_566 ?
Si1 Nb1 Sb2 96.452(6) . 11 ?
Si1 Nb1 Sb2 97.73(2) . 19_566 ?
Si1 Nb1 Sb2 152.237(17) 17_666 11 ?
Si1 Nb1 Sb2 96.452(6) 17_666 11_554 ?
Si1 Nb1 Sb2 100.31(2) 17_666 . ?
Si1 Nb1 Nb1 54.669(11) . 23_666 ?
Si1 Nb1 Nb1 100.34(2) 17_666 23_666 ?
Si1 Nb1 Nb1 100.34(2) . 23_665 ?
Si1 Nb1 Nb1 144.670(11) 17_666 15_455 ?
Si1 Nb1 Nb1 100.56(2) . 21_565 ?
Si1 Nb1 Nb1 54.786(11) . 21_566 ?
Si1 Nb1 Nb1 54.786(11) 17_666 21_565 ?
Si1 Nb1 Nb1 51.328(3) 17_666 19_566 ?
Si1 Nb1 Nb1 144.670(11) . 15_455 ?
Si1 Nb1 Nb1 51.328(3) . 19_566 ?
Si1 Nb1 Nb1 100.56(2) 17_666 21_566 ?
Si1 Nb1 Nb1 54.669(11) 17_666 23_665 ?
Si1 Nb1 Si1 55.818(13) . 17_666 ?
Nb1 Si1 Nb1 70.43(2) 5_656 17_666 ?
Nb1 Si1 Nb1 140.64(3) 19_566 7_556 ?
Nb1 Si1 Nb1 140.64(3) 21_566 17_666 ?
Nb1 Si1 Nb1 77.344(5) 3_655 17_666 ?
Nb1 Si1 Nb1 77.345(5) 3_655 . ?
Nb1 Si1 Nb1 124.181(13) 5_656 21_566 ?
Nb1 Si1 Nb1 70.43(2) 3_655 7_556 ?
Nb1 Si1 Nb1 77.344(5) 21_566 7_556 ?
Nb1 Si1 Nb1 70.66(2) 17_666 7_556 ?
Nb1 Si1 Nb1 77.344(5) 5_656 23_666 ?
Nb1 Si1 Nb1 70.43(2) 23_666 19_566 ?
Nb1 Si1 Nb1 77.344(6) 19_566 17_666 ?
Nb1 Si1 Nb1 70.43(2) 21_566 . ?
Nb1 Si1 Nb1 140.30(3) 7_556 . ?
Nb1 Si1 Nb1 70.66(2) 3_655 21_566 ?
Nb1 Si1 Nb1 124.181(13) 23_666 7_556 ?
Nb1 Si1 Nb1 77.344(6) 23_666 21_566 ?
Nb1 Si1 Nb1 70.66(2) 5_656 19_566 ?
Nb1 Si1 Nb1 140.30(3) 19_566 21_566 ?
Nb1 Si1 Nb1 140.64(3) 5_656 . ?
Nb1 Si1 Nb1 124.181(13) 3_655 19_566 ?
Nb1 Si1 Nb1 77.344(5) 19_566 . ?
Nb1 Si1 Nb1 77.344(6) 5_656 7_556 ?
Nb1 Si1 Nb1 140.30(3) 23_666 17_666 ?
Nb1 Si1 Nb1 70.66(2) 23_666 . ?
Nb1 Si1 Nb1 140.64(3) 3_655 23_666 ?
Nb1 Si1 Nb1 140.30(3) 5_656 3_655 ?
Nb1 Si1 Nb1 124.181(13) 17_666 . ?
Si1 Si1 Nb1 62.090(7) 17_667 7_556 ?
Si1 Si1 Nb1 62.090(6) 17_667 23_666 ?
Si1 Si1 Nb1 62.090(6) 17_667 5_656 ?
Si1 Si1 Nb1 62.091(6) 17_666 . ?
Si1 Si1 Nb1 117.910(6) 17_666 23_666 ?
Si1 Si1 Nb1 62.090(7) 17_666 19_566 ?
Si1 Si1 Nb1 117.909(7) 17_667 . ?
Si1 Si1 Nb1 117.910(7) 17_666 7_556 ?
Si1 Si1 Nb1 117.910(7) 17_667 19_566 ?
Si1 Si1 Nb1 62.090(7) 17_666 17_666 ?
Si1 Si1 Nb1 117.910(7) 17_667 3_655 ?
Si1 Si1 Nb1 62.090(7) 17_667 21_566 ?
Si1 Si1 Nb1 117.910(7) 17_666 5_656 ?
Si1 Si1 Nb1 62.090(6) 17_666 3_655 ?
Si1 Si1 Nb1 117.910(7) 17_666 21_566 ?
Si1 Si1 Nb1 117.910(7) 17_667 17_666 ?
Si1 Si1 Si1 180.0 17_667 17_666 ?

_shelx_res_file                  
;
TITL mdb1611_a.res in I4/mcm
    mdb1611.res
    created by SHELXL-2018/3 at 14:05:57 on 26-Nov-2020
CELL 1.54184 10.3638 10.3638 4.9151 90 90 90
ZERR 4 0.0002 0.0002 0.0002 0 0 0
LATT 2
SYMM -X,-Y,+Z
SYMM -Y,+X,+Z
SYMM +Y,-X,+Z
SYMM -X,+Y,0.5-Z
SYMM +X,-Y,0.5-Z
SYMM +Y,+X,0.5-Z
SYMM -Y,-X,0.5-Z
SFAC Nb Sb Si
UNIT 16 8 4

L.S. 10
PLAN  20
SIZE 0.013 0.016 0.018
TEMP -113.1(10)
CONF
MORE -1
fmap 2
acta
OMIT 0 0 6
REM <olex2.extras>
REM <HklSrc "%.\\MDB1611.hkl">
REM </olex2.extras>

WGHT    0.012600   11.673100
EXTI    0.000286
FVAR       0.80574
SB2   2    0.140372    0.359628    0.500000    10.25000    0.01183    0.01183 =
         0.01300    0.00000    0.00000   -0.00146
NB1   1    0.293048    0.585301    0.500000    10.50000    0.01057    0.01088 =
         0.01179    0.00000    0.00000    0.00019
SI1   3    0.500000    0.500000    0.750000    10.12500    0.01007    0.01007 =
         0.01564    0.00000    0.00000    0.00000
HKLF 4


REM  mdb1611_a.res in I4/mcm
REM wR2 = 0.0432, GooF = S = 1.363, Restrained GooF = 1.363 for all data
REM R1 = 0.0169 for 165 Fo > 4sig(Fo) and 0.0169 for all 165 data
REM 14 parameters refined using 0 restraints

END

WGHT      0.0126     11.6739

REM Highest difference peak  1.407,  deepest hole -0.939,  1-sigma level  0.259
Q1    1   0.0000  0.5000  0.3158  10.25000  0.05    1.41
Q2    1   0.5000  0.5000  0.5000  10.12500  0.05    0.92
Q3    1   0.0991  0.5654  0.5000  10.50000  0.05    0.85
Q4    1   0.5016  0.5419  0.8119  11.00000  0.05    0.84
Q5    1   0.4068  0.5026  0.5000  10.50000  0.05    0.76
Q6    1   0.4094  0.6475  0.5000  10.50000  0.05    0.67
Q7    1   0.2673  0.5949  0.7614  11.00000  0.05    0.61
Q8    1   0.4253  0.5529  0.5000  10.50000  0.05    0.60
Q9    1   0.1337  0.5666  0.5000  10.50000  0.05    0.60
Q10   1   0.1378  0.3622  0.2201  10.50000  0.05    0.59
Q11   1   0.4457  0.5844  0.5000  10.50000  0.05    0.59
Q12   1   0.2521  0.7022  0.7446  11.00000  0.05    0.59
Q13   1   0.0001  0.4145  0.5000  10.50000  0.05    0.59
Q14   1   0.0747  0.4639  0.5000  10.50000  0.05    0.57
Q15   1  -0.0215  0.4002  0.3354  11.00000  0.05    0.57
Q16   1   0.1186  0.3814  0.1803  10.50000  0.05    0.56
Q17   1   0.3311  0.7107  0.5674  11.00000  0.05    0.56
Q18   1   0.2078  0.2922  0.4184  10.50000  0.05    0.55
Q19   1   0.2427  0.5000  0.2500  10.50000  0.05    0.54
Q20   1   0.1788  0.3456  0.2604  11.00000  0.05    0.51
;
_shelx_res_checksum              27540
_shelx_hkl_file                  
;
   0   0  -2 267181. 4825.41  10
   0   0  -2 274171. 4868.69   1
   0   0  -4 180084. 3439.98   1
   0   0   4 182370. 3583.85   5
   0   0   6 21671.6 469.333   6
   0  -1  -1 44.7613 44.6450   1
   1   0  -1 19.1839 41.5200  10
   1   0  -1 44.6836 27.6632   7
   1   0  -1 0.98717 45.1864   1
   1   0   1 64.1190 27.4997   7
   0  -1   1 17.3456 70.5314   9
  -1   0  -3 30.3356 74.5874   1
  -1   0   3 10.9507 103.588   5
   0  -1  -3 43.1644 66.7341   1
   1   0   3 5.52649 99.9741   5
   0  -1   3-12.0257 109.618   5
   0   1   3-11.4784 105.165   5
   1   0  -3 44.9634 69.9540   1
   0   1  -3 11.4140 70.4213   1
   1   0   5 7.09663 132.976   5
   0   1   5-63.6020 131.451   5
   0  -1   5-20.4392 132.528   5
   1   1   0 921.926 59.6797  10
   1  -1   0 862.324 67.0373   9
  -1   1   0 876.752 25.6852   1
  -1  -1   0 936.338 70.2654   9
   1  -1  -2 1831.40 99.1542   1
  -1   1  -2 1663.55 102.120   1
   1   1  -2 1891.40 108.978  10
   1   1  -2 1491.25 108.307   1
  -1  -1  -2 1393.42 103.926   1
  -1   1  -4 472.818 116.304   1
   1  -1   4 240.721 156.166   5
  -1  -1  -4 209.472 98.2840   1
   1   1  -4 316.228 103.361   1
   1   1   4 254.821 165.127   5
   1  -1  -4 350.113 89.3792   1
   1   1   6 106.499 58.5839   6
  -1   1   6 208.771 78.6309   5
   1  -1   6 170.379 55.0684   6
   1   1   6 319.497 79.6225   5
   0  -2   0 10192.0 277.683   9
  -2   0  -2 23238.6 520.098   1
   0  -2  -2 20629.2 473.200   1
   2   0  -2 22108.6 490.544   1
   0  -2   2 22696.1 563.139   9
   2   0  -2 22533.5 483.876  10
   0   2  -2 21300.9 500.803   1
   2   0  -4 3849.87 211.735   1
  -2   0   4 3932.10 275.951   5
  -2   0  -4 3995.10 239.033   1
   0  -2  -4 3531.47 195.584   1
   0  -2   4 3226.15 271.324   5
   0   2  -4 3783.16 235.870   1
   2   0   4 4573.94 299.122   5
   0   2   4 3645.84 286.872   5
   2   0   6 1752.88 99.0502   6
   0   2   6 1337.31 96.9910   6
   2   1  -1 6611.56 196.071   7
  -1   2  -1 6953.02 188.600   1
   2   1  -1 7289.20 212.724   1
   1   2   1 6873.21 175.435  10
   2  -1  -1 7382.24 171.351   1
   2   1  -1 7278.66 212.653  10
  -2   1  -1 6941.92 190.843   1
   1  -2  -1 7499.63 158.247   1
  -2  -1   1 6245.58 189.487   9
   2  -1   1 6892.91 186.786   9
   1   2  -1 7429.86 210.571   1
   2   1   1 6391.65 196.993   7
   1  -2   1 6236.48 214.996   9
  -1  -2  -3 3528.95 175.966   1
  -2   1   3 3853.03 233.640   5
   1   2  -3 4136.03 199.772   1
  -2   1  -3 3857.85 202.897   1
   2   1  -3 3673.85 189.138   1
   1  -2   3 3839.39 242.826   5
   2  -1   3 3608.52 234.706   5
  -1   2  -3 3234.71 186.488   1
   2  -1  -3 3576.40 167.006   1
   2   1   3 3995.48 236.097   5
  -2  -1   3 3593.25 230.809   5
   1  -2  -3 3607.83 161.716   1
  -1  -2   3 3540.89 236.828   5
  -2  -1  -3 3563.90 189.191   1
   1   2  -3 3797.56 176.762  10
  -1   2   3 3725.46 243.608   5
   1   2   3 3687.81 242.247   5
  -1  -2   5 1296.29 137.968   6
   1  -2   5 1192.01 152.026   6
   1   2   5 1645.39 194.106   5
  -2  -1   5 1405.41 173.137   5
   1  -2   5 1367.63 171.552   5
   2   1   5 1639.95 187.436   5
   2  -1   5 1617.34 183.991   5
  -2   1   5 1600.14 181.708   5
   2  -2   0 15289.1 358.469   9
   2   2   0 17191.0 381.045  10
  -2   2   0 15922.6 301.459   1
  -2  -2   0 17380.7 380.215   9
   2   2  -2 28102.0 633.992   1
  -2   2  -2 26404.3 613.794   1
   2   2   2 27341.2 586.452   7
   2  -2  -2 28811.1 571.047   1
   2   2  -2 27598.9 584.596   7
  -2  -2   2 27365.4 646.771   9
   2   2  -2 28497.7 638.020  10
  -2  -2  -2 27764.1 632.898   1
   2  -2   2 29033.5 639.136   9
   2  -2   4 6581.46 345.451   5
  -2  -2  -4 5707.93 276.207   1
   2   2  -4 6148.51 290.935   1
   2   2   4 6785.25 358.421   5
  -2   2   4 5432.59 320.224   5
  -2   2  -4 5575.26 296.653   1
  -2  -2   4 5804.88 332.423   5
   0   3   1 62.1735 42.5611  10
   0   3  -1 47.7561 71.4121   1
   3   0  -1-10.2201 53.1399   7
   3   0   1-14.3505 54.3207   7
   0  -3   1 3.33533 106.926   9
   0  -3  -3 43.6254 57.2444   1
   3   0  -3-11.4352 71.9420   1
  -3   0   3-22.6165 104.912   5
   0   3  -3 63.6863 80.1198   1
   0   3   3 64.6845 131.027   5
   3   0   3 46.6351 115.668   5
   0  -3   3-6.75177 125.898   5
  -3   0  -3-63.7158 81.9430   1
   0   3  -3 29.5608 72.5150  10
   0   3   5-34.7692 135.873   5
   3   0   5 120.311 127.845   5
   0  -3   5 4.33314 90.5124   6
  -3   0   5-21.4521 99.7567   5
   3  -1   0 2669.57 109.537   7
   3  -1   0 2914.78 72.3394   9
   1  -3   0 2458.62 147.725   9
   1   3   0 2835.32 130.764  10
  -3  -1   0 2655.52 76.0023   9
   3   1   0 2790.89 131.573   7
   1  -3   2 157.812 99.5056   9
   1   3  -2 255.010 91.9734   1
   3   1   2 373.936 55.3044   7
   3   1  -2 332.917 88.2729  10
   3   1  -2 285.504 92.0404   1
  -1   3  -2 259.925 79.7799   1
  -1  -3  -2 342.746 70.2777   1
   1  -3  -2 327.636 48.6474   1
  -3  -1  -2 336.541 93.1638   1
   3   1  -2 285.454 52.1194   7
   3  -1  -2 278.435 69.3852   1
   1   3  -2 236.262 76.0053  10
  -3   1  -2 265.487 78.6889   1
   1   3   4 961.261 188.863   5
  -3  -1   4 1020.09 166.777   5
  -3   1  -4 942.947 149.232   1
  -3   1   4 939.279 168.491   5
   1  -3  -4 767.269 101.546   2
  -3  -1  -4 752.676 133.076   1
  -1  -3  -4 943.094 113.706   1
   3   1  -4 754.858 124.662   1
   3  -1   4 1120.04 186.192   5
   1  -3   4 666.098 172.937   5
   1   3  -4 882.861 141.307   1
   3   1   4 900.281 174.109   5
   2  -3   1 102835. 1885.13   9
   3   2   1 96556.5 1900.97   7
  -3   2  -1 99817.7 1854.14   1
   3  -2   1 105292. 1852.20   9
  -3  -2   1 99620.5 1857.92   9
  -2   3  -1 100023. 1853.03   1
   2   3  -1 97746.8 1923.07   1
  -2  -3   1 96967.4 1904.53   9
   3   2  -1 98372.5 1901.25   7
   2   3   1 97201.5 1872.16  10
  -2   3  -3 62485.8 1332.53   1
   2  -3   3 62141.9 1408.11   5
  -3  -2  -3 61113.3 1339.44   1
   2   3  -3 62064.2 1323.07  10
   3   2  -3 65299.8 1330.35  10
   3  -2   3 63412.8 1393.63   5
  -3  -2   3 62522.1 1387.82   5
   2   3  -3 61080.6 1332.28   1
   3   2   3 64602.1 1391.70   5
   2   3   3 67526.9 1448.10   5
   3  -2  -3 62706.2 1280.72   2
  -3   2   3 63441.4 1378.40   5
  -2  -3  -3 60843.8 1306.99   1
  -3   2  -3 62276.0 1343.03   1
  -2  -3   3 59607.5 1382.92   5
  -2   3   3 59712.8 1383.26   5
   3   2  -3 62641.2 1338.03   1
   3   2   5 29391.8 742.218   5
  -3   2   5 27311.7 723.250   5
  -2   3   5 26530.6 740.807   5
   3  -2   5 29855.0 733.907   6
   2   3   5 28715.5 755.401   5
   2  -3   5 27586.9 697.297   6
   3   3   0 23852.6 558.738  10
  -3  -3   0 23408.7 520.833   9
   3  -3   0 23588.4 516.731   9
   3   3  -2 32800.5 725.853   7
  -3   3  -2 31656.6 721.606   1
   3   3  -2 31410.0 765.826   1
   3   3  -2 32335.8 761.558  10
   3   3   2 32517.1 729.003   7
  -3  -3   2 31390.7 720.327   9
   3  -3   2 31040.8 703.160   9
   3  -3   4 9286.12 397.786   6
   3  -3  -4 8483.68 298.420   2
  -3  -3   4 8683.97 387.487   5
   3   3   4 9468.28 414.023   5
  -3   3   4 8516.07 383.808   5
  -3   3  -4 9447.01 389.793   1
   3  -3   4 9264.77 405.615   5
  -3  -3  -4 8562.55 350.236   1
   3   3  -4 9114.50 382.872   1
   0  -4   0 48731.1 986.725   9
   4   0   0 45026.0 943.918   7
  -4   0  -2 56960.4 1219.28   1
   4   0   2 58346.7 1121.05   7
   0   4  -2 56479.5 1188.98   1
   0  -4   2 55780.0 1248.19   9
   4   0  -2 56326.2 1111.95   7
   0  -4  -2 57896.4 1108.95   1
   0  -4   4 17252.1 531.776   6
  -4   0   4 16697.9 546.519   5
  -4   0  -4 17115.6 559.823   1
   0   4   4 16799.2 612.229   5
   4   0   4 18729.7 579.650   5
   1  -4   1 86018.9 1738.41   9
   1   4  -1 90162.5 1738.99   1
   1   4   1 87748.5 1659.62  10
   4  -1  -1 88068.5 1669.24   7
   4  -1   1 92422.8 1682.74   7
  -4   1  -1 86851.1 1695.65   1
  -1   4  -1 87901.0 1685.12   1
   4   1   1 88977.8 1706.04   7
   4   1  -1 87206.3 1695.64   7
  -1  -4   3 53260.4 1157.91   6
   4  -1  -3 52410.7 1097.04   2
  -1  -4  -3 52890.9 1090.26   1
  -4  -1   3 51418.5 1173.90   5
  -4   1  -3 53159.1 1178.95   1
  -1  -4   3 47140.9 1196.55   5
   4   1  -3 51760.5 1146.96   1
  -4  -1  -3 52304.5 1182.26   1
   1  -4   3 53148.5 1201.77   6
   1   4   3 53588.5 1276.97   5
   1  -4   3 53170.9 1243.27   5
  -1   4   3 47698.5 1231.29   5
  -4   1   3 52243.7 1166.55   5
  -1   4  -3 52370.7 1167.40   1
   1   4  -3 54620.9 1161.44  10
   1  -4   5 24912.2 616.271   6
   1   4  -5 24570.8 627.752   4
  -4   1   5 24577.6 624.271   5
   4  -1   5 25443.4 658.806   6
   1   4   5 25820.9 709.576   5
  -1  -4   5 23301.1 569.348   6
   4   1   5 26134.1 633.358   5
  -4  -2   0 41097.7 781.494   9
   2  -4   0 40121.9 865.388   9
  -4   2   0 41314.3 787.160   1
   4   2   0 40916.1 895.233   7
   2   4   0 42077.6 870.699  10
  -2  -4   0 42287.8 877.826   9
   4   2  -2 14993.7 392.277   7
   4   2   2 15126.6 397.653   7
  -2  -4  -2 16133.0 427.415   1
   4   2  -2 15474.5 458.628  10
  -4  -2  -2 15072.0 465.534   1
   2   4  -2 15512.7 437.504  10
  -2  -4   2 15063.3 445.776   9
  -4   2  -2 13938.4 410.632   1
  -2   4  -2 14786.1 415.116   1
   2  -4   2 14202.9 415.851   9
  -4  -2  -4 15066.1 517.276   1
   2  -4  -4 16075.7 452.829   2
   2   4  -4 15928.2 531.490   1
  -2   4   4 14575.5 551.489   5
   4  -2  -4 16311.4 444.157   2
   4  -2   4 17153.3 544.959   5
  -4   2  -4 16529.6 551.489   1
  -4  -2   4 15482.6 513.332   5
   2  -4   4 16295.7 536.201   6
  -2   4  -4 16245.8 538.825   1
   2   4   4 14492.4 555.522   5
   4   2   4 16727.7 546.066   5
  -4   2   4 16006.0 525.369   5
   4   3   1 8594.40 303.535   7
  -4   3  -1 7521.67 227.435   1
   4  -3  -1 7669.63 259.016   9
   3  -4  -1 8358.59 298.697   9
   3   4   1 9086.20 286.069  10
  -3  -4  -1 8760.85 301.947   9
   4  -3   1 8171.98 227.103   9
   3  -4   1 8234.49 258.500   9
   3   4  -1 9400.96 305.635  10
  -4  -3   1 8187.84 237.072   9
  -3   4  -1 8293.21 237.437   1
  -4  -3  -1 8579.77 270.743   9
   4   3  -1 8355.14 306.148   7
  -3  -4   1 8387.39 271.260   9
  -4   3   3 4843.48 264.565   5
   3   4  -3 5533.51 281.132  10
   4  -3   3 5454.43 305.025   6
  -4   3  -3 5815.54 280.005   1
  -3  -4  -3 5797.01 269.246   1
  -4  -3   3 5129.77 275.694   5
   4  -3   3 5480.45 281.402   5
   4  -3  -3 5187.73 233.409   2
   4   3  -3 6105.83 289.683  10
   4   3   3 5434.16 285.212   5
   3   4  -3 5295.71 280.215   1
   3   4   3 5253.45 304.199   5
   3  -4  -3 5312.39 237.072   2
   3  -4   3 5524.33 303.931   6
  -3   4   3 5136.39 296.995   5
  -4  -3  -3 5049.33 276.995   1
  -3   4  -3 5458.00 273.875   1
  -3   4   5 2374.20 185.085   5
   3   4   5 2859.67 191.654   5
  -4   3   5 2402.75 164.151   5
   4  -3   5 2892.32 176.096   6
   4   3   5 2650.99 161.885   5
   4   4   0 17214.2 490.530  10
   4  -4   0 17556.0 416.958   9
  -4  -4   0 17438.8 420.261   9
   4   4   2 4271.08 224.211   7
   4   4  -2 4319.32 224.206   7
  -4   4   2 4605.19 239.652   5
   4  -4   2 3918.83 177.426   9
   4  -4  -2 4230.39 197.128   8
  -4   4  -2 4153.95 203.477   1
  -4  -4   2 4424.34 194.904   9
   4  -4   2 4383.49 242.057   6
   4   4  -2 4829.34 261.156  10
   4  -4  -2 4259.33 199.598   2
   4  -4  -4 6339.70 252.743   2
  -4   4   4 6191.51 314.054   5
   4   4   4 6825.63 319.795   5
  -4   4  -4 6849.02 332.614   1
   4  -4   4 7473.85 333.962   6
  -4  -4  -4 6650.40 301.087   1
   5   0   1 64.5349 68.2081   7
   0  -5  -1 75.8947 114.692   9
   0  -5   1-25.5252 112.516   9
   0   5   1 97.7041 58.8696  10
   5   0  -1-11.7845 59.9614   7
   0   5  -3 55.5841 100.060  10
   0   5   3 28.1429 173.201   5
   0  -5   3-29.7109 127.177   9
  -5   0  -3 34.7484 106.971   1
   0  -5   3 44.6817 98.9106   6
   0   5  -3-78.7576 104.240   1
   5   0  -3 146.970 82.0540   2
   5   0   5-19.7074 88.5309   6
   0  -5   5 64.4649 62.7430   6
   0   5  -5 51.6234 100.676   4
   0   5   5-79.4502 136.669   5
   1  -5   0 31874.5 738.149   9
   5  -1   0 30980.6 694.235   7
   5   1   0 31152.6 722.796   7
   5   1  -2 11921.9 333.297   7
  -1   5   2 11585.1 474.728   5
   1   5  -2 12004.4 414.911   1
  -1   5  -2 12189.1 394.097   1
   5   1   2 11669.7 335.170   7
   1  -5   2 11529.6 402.231   9
  -1  -5  -2 11758.9 325.098   1
   1   5  -2 13397.0 406.761  10
   1   5   2 12083.0 472.124   5
   5  -1  -2 11518.7 357.332   2
   1  -5   2 12444.3 405.005   6
  -5   1  -2 12333.7 400.463   1
   1   5  -2 11323.9 425.447   4
  -1  -5   4 13244.3 414.752   6
  -5   1  -4 14025.2 503.718   1
  -5  -1   4 11571.5 400.915   5
  -5   1   4 11685.6 411.868   5
  -5  -1  -4 12223.3 464.793   1
  -1   5  -4 13065.2 486.781   1
   1   5   4 12549.7 519.751   5
   1  -5   4 13254.6 450.824   6
   1   5  -4 12974.4 471.226   4
   1  -5  -4 12527.4 395.769   2
   5  -1  -4 12562.8 368.741   2
  -5   2  -1 38253.3 818.244   1
  -2  -5  -1 40295.3 895.703   9
   2   5   1 39123.0 836.261  10
   2   5  -1 38270.1 876.551  10
  -2  -5   1 38679.7 880.428   9
   5   2   1 39002.2 875.403   7
  -2   5  -1 38096.4 844.067   1
   2  -5  -1 38322.9 888.891   9
   2  -5   1 37647.2 864.567   9
   5   2  -1 38559.5 866.016   7
   2   5  -3 22583.8 661.045   4
   5  -2   3 23972.5 681.766   6
  -5   2  -3 23709.2 669.536   1
   2   5   3 22657.9 733.080   5
  -5  -2  -3 21825.3 678.753   1
   2   5  -3 24033.5 675.548  10
   5  -2  -3 23796.4 603.264   2
   2  -5   3 23836.0 675.903   6
  -2   5   3 21837.5 729.839   5
  -2   5  -3 24428.2 679.823   1
  -2  -5  -3 23539.7 599.229   1
   2  -5   5 11293.1 333.570   6
  -2   5  -5 12066.8 414.355   4
   2   5   5 11453.1 395.405   5
  -2   5   5 11222.2 409.746   5
   5  -2   5 11129.8 316.665   8
   5  -2   5 11138.1 346.728   6
   3   5   0 5222.44 235.796  10
  -3  -5   0 5395.29 222.674   9
   5   3   0 5618.02 259.555   7
   3  -5   0 5057.47 212.654   9
   3  -5   2 455.765 125.352   6
   3   5   2 510.871 147.468   5
   5   3  -2 390.368 115.818  10
  -5   3  -2 398.527 92.7794   1
   5  -3  -2 442.248 118.720   8
   5   3  -2 491.815 95.7498   7
   5   3  -2 519.061 121.641   2
  -3   5  -2 635.246 108.753   1
   3   5   2 488.055 103.347   7
   5   3   2 500.107 95.6126   7
  -3   5   2 364.537 142.607   5
   3   5  -2 338.128 99.1534   7
   3  -5   2 460.905 93.3388   9
   3   5  -2 366.091 108.612  10
  -3  -5   2 445.884 102.501   9
   5  -3   2 496.158 128.538   6
   3   5  -2 412.898 120.635   4
   5  -3  -4 2406.64 152.416   2
   5  -3   4 2870.41 209.084   6
   3  -5  -4 2429.72 159.025   2
  -3   5   4 2473.90 225.933   5
  -5   3   4 2316.21 180.596   5
  -3   5  -4 2723.93 221.343   1
  -5  -3  -4 2343.34 194.517   1
  -5   3  -4 2449.05 202.998   1
   3   5   4 2554.85 225.411   5
   5  -4   1 519.916 125.684   8
  -5  -4   1 411.039 61.8761   9
   4  -5   1 357.721 106.800   8
   4  -5  -1 497.440 129.362   6
   4  -5   1 396.417 117.752   6
   4   5  -1 353.898 105.461   7
   5   4  -1 491.779 134.862  10
   4  -5   1 267.402 71.1785   9
   5  -4  -1 324.043 82.2406   3
  -5  -4  -1 438.674 74.0888   9
   5  -4  -1 354.842 86.5057   2
   4  -5  -1 373.257 84.1412   2
   5  -4   1 441.140 86.7613   3
   5  -4   1 414.101 105.358   6
   4  -5   1 327.470 77.9888   3
   4  -5  -1 350.826 81.2108   3
   4   5  -1 336.256 114.706  10
   4   5   1 291.993 120.552   4
   5  -4  -1 411.226 125.580   8
  -4  -5  -1 366.798 89.2296   9
  -4  -5   1 391.526 73.9102   9
   4  -5  -1 301.596 85.6594   9
   5   4  -1 212.392 98.4992   7
   4   5   1 385.149 113.307   7
   5   4   1 319.476 116.044   7
  -4   5  -3 222.916 118.341   1
   4  -5   3 282.782 141.035   6
   5  -4   3 457.618 147.176   6
   4   5  -3 237.689 120.449  10
  -5   4  -3 264.499 112.800   1
   4   5   3 431.397 142.534   5
   5  -4  -3 304.036 95.6657   2
   4  -5  -3 188.904 90.9728   2
  -5  -4  -3 396.238 130.750   1
  -4   5   3 246.068 135.617   5
  -4  -5  -3 349.464 111.411   1
   4  -5   5 118.776 67.5192   6
   5  -4   5 225.806 73.6785   6
  -4   5   5 99.8145 63.8586   5
   5  -4   5 287.757 70.5867   8
   4  -5   5 248.314 74.1978   8
  -4   5  -5 263.037 106.736   4
  -5   4  -5 324.049 98.4085   4
   5  -5   0 64936.6 1396.30   6
   5   5   0 65892.0 1453.97  10
   5  -5   0 67598.2 1370.09   3
   5   5   0 63213.8 1451.95   7
  -5  -5   0 69779.5 1330.42   9
   5  -5   0 67244.0 1398.60   8
  -5  -5  -2 72051.7 1481.85   9
   5  -5  -2 70396.5 1461.24   2
   5  -5   2 72769.5 1537.86   6
   5  -5  -2 71352.2 1434.02   3
   5  -5  -2 67934.9 1445.48   8
   5   5  -2 70688.8 1590.79  10
   5   5   2 71279.0 1536.72   7
  -5   5  -2 74189.8 1600.89   4
   5   5  -2 73369.0 1544.15   7
   5  -5   4 33249.9 792.025   6
   5  -5  -4 31863.2 727.251   2
   0  -6   0 297.033 113.082   9
   6   0   0 223.086 83.7429   7
   6   0  -2 3802.79 243.245   8
   6   0  -2 3647.81 199.880   2
   0   6  -2 4113.16 293.186   4
   0  -6   2 3860.51 214.048   6
   0   6  -2 4019.56 257.379   1
  -6   0  -2 4079.42 239.010   1
   0  -6   2 3585.73 240.060   9
   6   0  -2 3523.44 166.825   7
   6   0   4 172.865 110.708   6
   6   0   4 481.124 96.7306   8
   0   6   4 329.736 189.126   5
   0   6  -4 255.265 132.220   1
   0  -6   4 242.746 100.800   6
   0   6  -4 209.695 154.172   4
  -6   0  -4 115.227 98.2454   1
   6  -1   1 1369.70 114.086   7
   6   1   1 1636.08 130.870   7
  -1   6  -1 1687.49 253.533   4
   6  -1  -1 1492.38 110.916   7
   1   6  -1 1976.02 152.941  10
   1   6   1 1472.65 116.918  10
   1  -6  -1 1525.93 159.505   9
  -6   1  -1 1530.58 130.207   1
   1  -6   1 2330.48 172.885   9
   6  -1   1 1697.13 147.033   8
   6   1  -1 1904.63 155.081   2
   1   6   1 1407.79 204.476   4
   1   6  -1 1413.28 194.226   4
   6  -1  -1 1670.10 166.677   8
   6  -1  -1 1520.78 130.841   2
   6   1  -1 1443.46 122.930   7
   1  -6   1 1717.41 155.160   6
  -1   6  -3 910.834 144.328  10
   6  -1   3 1118.04 163.835   6
   1  -6   3 982.878 149.522   9
   6   1  -3 1131.78 128.622   2
   1  -6   3 908.858 152.431   6
   1   6   3 956.196 226.832   5
   1   6  -3 1102.71 155.720  10
  -1   6  -3 961.325 170.215   1
  -6   1  -3 933.150 142.593   1
  -6  -1  -3 987.172 155.130   1
  -1  -6   3 1251.60 140.773   6
   1   6  -3 962.624 193.025   4
  -1   6  -3 1079.91 223.313   4
   6  -1  -3 1172.06 122.474   2
   6   1   5 491.557 75.6955   6
   6  -1   5 422.614 75.3344   6
   1  -6   5 532.577 68.8555   6
   1   6   5 501.293 134.400   5
   1   6  -5 486.030 92.8586   4
  -1   6  -5 503.391 114.341   4
   6   2   0 20409.1 572.498   3
   2  -6   0 20182.6 562.187   6
   6  -2   0 20297.0 519.303   3
  -2  -6   0 21081.8 556.262   9
   2   6   0 19899.5 538.036  10
   2  -6   0 22092.7 558.595   9
   6   2   0 20887.5 586.356   2
   6  -2   0 20790.9 565.805   8
   6   2   0 21552.6 567.921   7
  -6   2  -2 6502.79 276.140   1
   2  -6   2 6444.76 298.272   6
   6  -2  -2 7279.17 264.987   3
  -2   6   2 6599.00 383.222   5
   6   2  -2 6770.87 260.064   7
   2   6   2 6853.22 373.771   5
   6  -2   2 7072.22 295.943   8
  -2  -6  -2 6994.87 257.542   1
   2  -6  -2 6851.86 245.362   3
   2  -6  -2 6407.75 304.456   9
  -2  -6   2 7085.51 305.749   9
  -2   6  -2 6810.84 310.400   1
   6  -2  -2 6483.74 261.932   2
   6  -2  -2 6104.31 317.580   8
   2  -6   2 6618.73 289.318   9
   6   2   2 7097.97 267.985   7
   6   2  -2 6389.36 278.470   2
   2   6  -2 6553.53 331.643   4
  -2   6  -2 7724.69 436.876   4
  -2  -6  -2 6392.89 306.163   9
   2  -6   4 9817.95 359.161   6
   6  -2   4 9823.58 359.761   6
   2  -6  -4 9814.46 320.910   2
  -2   6   4 10099.5 449.163   5
   2   6   4 10184.9 432.532   5
  -6  -2  -4 8696.29 364.128   1
   2   6  -4 8589.55 350.002   4
  -2   6  -4 10968.7 487.881   4
   6  -2   4 9121.45 330.230   8
   6  -2  -4 9590.22 301.584   2
  -3  -6  -1 5024.88 242.896   9
   3   6   1 5033.97 304.789   4
   3  -6   1 4505.29 240.604   6
   6  -3  -1 5483.18 226.943   2
   3  -6   1 4964.43 212.257   3
   6  -3   1 4573.79 208.646   3
   6  -3  -1 4245.00 199.375   3
   6  -3   1 4330.95 232.699   8
   3   6  -1 4574.08 253.423  10
   3   6   1 4298.51 221.986  10
   3  -6  -1 4648.57 265.832   6
   3  -6  -1 4350.03 224.898   9
  -3  -6   1 4313.26 221.004   9
   3  -6   1 4406.99 213.238   9
   6   3  -1 4548.80 252.370   2
   6  -3  -1 4587.37 257.219   8
  -3   6  -1 4136.94 327.012   4
   3  -6  -1 4492.31 202.999   3
   6   3   1 4531.91 241.805   7
   6   3  -1 4323.28 236.377   7
   3   6  -1 4606.82 270.755   4
   6  -3  -3 3424.15 197.030   2
  -6  -3  -3 2869.20 223.337   1
  -6   3  -3 2875.56 208.579   1
   3   6  -3 3236.63 242.556  10
   3   6   3 2950.50 257.384   5
   3  -6  -3 2844.17 217.035   9
  -3   6   3 2640.65 257.704   5
  -3  -6  -3 2850.21 217.718   9
  -3   6  -3 3361.85 251.711   1
   3   6  -3 2479.06 207.860   4
   6  -3   3 3213.74 223.155   6
  -3   6  -3 3198.66 327.701   4
   3  -6   5 1675.14 101.732   6
   6  -3   5 1833.45 101.348   6
   3   6   5 1696.25 114.511   5
  -3   6   5 1685.71 129.213   5
   6  -3   5 1547.59 89.4063   8
  -4  -6   0 22510.6 563.879   9
   6  -4   0 21995.7 543.403   2
   6  -4   0 21109.9 552.874   3
   6  -4   0 21737.9 592.395   8
   4   6   0 20725.1 607.569  10
   4  -6   0 21899.1 555.574   3
   4  -6   0 22346.2 600.095   6
   4   6   0 22085.5 640.580   4
   4  -6   0 20855.0 541.698   9
   6   4   0 21858.6 636.848   7
   6  -4   2 29060.7 763.738   6
   6  -4  -2 31610.4 737.337   2
   4  -6   2 30881.5 788.155   6
   6  -4  -2 30166.1 698.481   3
   4  -6  -2 29464.6 713.520   2
   4  -6  -2 29050.0 685.706   3
  -4  -6  -2 30044.5 762.794   9
   4   6   2 32024.9 831.585   5
  -4   6   2 28526.7 809.568   5
   4  -6  -2 29902.4 758.006   9
   4  -6   2 30232.1 716.568   9
   6  -4  -2 30766.0 776.696   8
   6  -4   2 28465.2 771.820   8
  -4   6  -2 29307.1 906.134   4
   6   4   2 29754.9 759.553   7
   6   4  -2 30470.2 754.805   7
   4   6   2 29021.2 801.142   7
   4   6  -2 30961.8 810.826   7
  -4  -6   2 30229.2 724.284   9
   6  -4   4 9897.85 344.071   6
   4  -6  -4 9423.67 304.212   2
   4   6   4 10551.1 371.313   5
  -4   6   4 9392.45 361.542   5
   4  -6   4 10556.2 357.435   6
   6  -4   4 10449.0 345.931   8
  -4   6  -4 10778.7 446.083   4
   6  -4  -4 9767.67 303.960   2
   5  -6   1 41131.6 959.587   6
   6  -5   1 41555.0 942.436   6
   6  -5  -1 39827.0 899.678   2
   5  -6  -1 39596.0 888.484   2
   6  -5   1 42095.9 917.302   3
   6  -5  -1 40866.2 906.596   3
   5  -6  -1 39425.7 892.118   3
   5   6  -1 42511.9 1036.66  10
   5  -6   1 40969.6 901.604   3
  -5  -6  -1 41945.2 896.903   9
  -5  -6   1 41293.9 875.924   9
   6  -5  -1 41942.3 953.268   8
   6  -5   1 39588.5 950.374   8
   5  -6   1 41567.0 950.337   8
   5   6   1 39432.7 1022.01   7
   6   5  -1 41477.1 1007.04   7
   6   5   1 40983.0 1013.14   7
   5   6  -1 38328.0 993.018   7
   5  -6   3 28464.2 752.122   6
  -5  -6  -3 30442.6 764.292   1
   6  -5   3 27748.1 737.665   6
  -6  -5  -3 28711.9 764.395   1
  -5   6   3 27520.3 738.942   5
  -6   5  -3 29053.3 783.172   4
   5  -6   3 29095.4 750.282   8
  -5   6  -3 29935.1 855.068   4
   5   6  -3 30225.1 816.966  10
   6  -6   0 3359.18 204.609   6
   6  -6   0 3772.75 203.846   3
   6  -6   0 3710.06 211.613   8
   6   6   0 3703.94 248.299   7
   6  -6  -2 339.072 85.2727   3
   6  -6   2 636.353 134.503   6
   6  -6   2 191.448 124.675   8
   6  -6  -2 318.436 90.4282   2
   6  -6   2 262.718 84.9594   3
   6   6   2 359.925 102.801   7
   6  -6   4 1736.99 122.518   6
  -6   6  -4 1837.59 149.906   4
   6  -6  -4 1611.46 105.004   2
   0  -7  -1 58.9845 95.8308   6
   0  -7   1-9.46157 92.0251   6
   0  -7   1 47.9289 99.2465   9
   0   7   1 42.2530 175.527   4
   0   7  -1 52.9965 82.1592  10
   7   0  -1 106.216 89.5861   2
   7   0   1 14.0001 92.3993   3
   7   0  -1 4.50232 83.5432   3
   0  -7  -1 16.7607 101.331   9
   7   0  -1 153.125 109.648   8
   7   0   1 35.3179 61.8109   7
   0   7  -1-9.83135 181.969   4
   7   0  -1 46.3353 71.2817   7
   7   0   1-4.33298 85.0432   8
   0  -7   3 57.0156 103.295   6
   0   7  -3-27.7206 99.9362  10
   7   0  -3 127.753 84.7244   2
   0   7   3 12.1680 232.930   5
   0  -7  -3 35.7680 110.900   9
   0  -7   3 14.4173 108.945   9
   7   0   3 69.3481 89.4724   8
   0   7  -3 9.64324 177.598   4
  -7   0  -3 56.8292 102.857   1
   0   7   5-35.5965 106.639   5
   0   7  -5-10.7804 66.1077   4
  -1  -7   0 60487.2 1317.19   6
   1  -7   0 63823.5 1352.30   6
   7   1   0 64646.9 1358.73   3
   7  -1   0 65374.7 1335.97   3
   1   7   0 65658.7 1351.62  10
   1  -7   0 65159.5 1369.20   9
  -1   7   0 63887.3 1624.43   4
   7   1   0 62601.5 1332.43   8
   7  -1   0 62902.1 1318.88   7
   7  -1   0 64406.4 1354.20   8
   1   7   0 62545.2 1507.41   4
   7  -1   0 63200.5 1332.65   2
   7   1   0 63320.1 1341.02   7
   7   1   0 64047.5 1368.70   2
   7  -1  -2 71698.6 1426.76   3
  -1  -7   2 67961.6 1426.07   6
   1  -7   2 65926.4 1455.50   6
   1  -7  -2 63671.1 1485.02   9
  -7  -1  -2 70149.9 1506.95   1
   1  -7   2 65530.3 1475.93   9
   7   1  -2 72515.5 1456.97   2
  -7   1  -2 66311.0 1459.60   1
   7  -1   2 66960.4 1442.13   8
   1   7  -2 68004.7 1610.24   4
   7   1   2 72541.8 1425.25   7
   7   1  -2 65975.1 1393.69   7
   7  -1  -2 73368.2 1533.37   8
   7  -1  -2 68262.2 1435.60   2
   1  -7   4 29412.6 688.382   6
   7  -1   4 28047.4 668.272   6
   7  -1  -4 27504.0 627.242   2
   1  -7  -4 29014.3 671.708   2
   1   7   4 31176.1 848.599   5
   7  -1   4 27675.1 649.713   8
   1   7  -4 27966.2 764.388   4
  -1   7  -4 30704.1 841.554   4
   7  -2   1 10648.1 353.658   3
   7  -2  -1 9862.69 338.299   3
   2   7  -1 9950.39 381.600  10
  -2  -7  -1 11311.6 384.808   9
   2  -7  -1 10928.2 381.365   9
   7  -2   1 10847.4 375.691   8
   7   2  -1 10197.0 382.742   2
   2  -7   1 10663.5 376.830   9
  -2  -7   1 10835.8 378.712   9
   7   2  -1 10412.7 370.567   8
   2   7   1 10163.9 462.585   4
  -2   7   1 9685.72 500.412   4
   2   7  -1 10445.9 454.053   4
  -2   7  -1 9814.39 550.205   4
   7   2   1 10455.0 368.346   7
   7   2  -1 11131.4 372.609   7
   7  -2  -1 10298.6 347.582   2
   7   2   1 10899.7 395.247   3
   7   2  -1 10032.2 380.226   3
   2  -7  -1 10753.5 397.442   6
   2  -7   3 7493.77 327.351   6
   7  -2   3 6809.94 293.477   6
  -7   2  -3 6829.78 307.361   1
   2   7  -3 7375.68 349.103  10
   2   7   3 6774.74 395.683   5
   2  -7  -3 6728.48 328.820   9
   7  -2   3 7067.42 302.373   8
  -2   7  -3 7858.52 353.028  10
   7   2  -3 6988.02 273.912   2
   2   7  -3 6688.10 356.668   4
  -7  -2  -3 6925.17 329.860   1
   7  -2  -3 6963.58 279.282   2
  -2   7   3 7712.32 457.065   5
  -2  -7  -3 6713.00 326.499   9
   2  -7   5 3447.10 112.569   6
   2   7   5 3624.30 150.573   5
   2  -7   5 3689.87 126.116   8
  -2   7  -5 3487.00 170.618   4
   3  -7   0 72830.5 1532.49   6
   7  -3   0 71363.7 1468.02   3
   3   7   0 69957.6 1520.90  10
  -3  -7   0 74934.2 1500.25   9
   3  -7   0 70315.4 1490.36   9
  -3   7   0 71703.4 1722.82   4
   3   7   0 69951.3 1598.26   4
   7   3   0 71014.0 1540.46   7
   7  -3   0 71977.8 1467.14   2
   7  -3  -2 41218.2 942.398   2
   7  -3   2 42774.4 925.699   3
   7  -3  -2 39514.1 907.316   3
   3  -7  -2 42653.8 940.949   2
   3  -7  -2 40431.3 980.465   9
   3   7   2 40819.1 1029.33   7
   3  -7  -2 40444.1 898.413   3
   3   7   2 45153.3 1108.94   5
  -3   7   2 39976.5 1099.02   5
  -3  -7   2 40704.7 962.340   9
   3  -7   2 40319.3 949.692   9
   7  -3  -2 41637.7 1010.46   8
   7  -3   2 40894.7 976.892   8
   3   7  -2 39226.0 1028.40   4
  -3   7  -2 45029.5 1228.35   4
   7   3   2 42411.6 959.577   7
   7   3  -2 41397.3 940.620   7
   3   7  -2 42101.8 1024.31   7
  -3  -7  -2 41377.0 993.148   9
   3  -7   4 33601.0 779.767   6
   7  -3   4 33880.6 763.933   6
   3  -7  -4 33950.3 746.597   2
   3   7   4 34638.2 838.263   5
  -3   7   4 33855.0 858.271   5
   7  -3   4 34483.1 767.971   8
   7  -3  -4 33596.8 733.789   2
   7  -4  -1 1549.40 142.302   2
   4  -7   1 1578.11 167.709   6
   7  -4   1 1371.44 135.664   3
   7  -4  -1 1346.58 132.407   3
   4  -7  -1 1259.03 116.571   2
   4   7  -1 1557.87 177.939  10
   4  -7   1 1503.77 134.981   3
   4  -7  -1 1251.60 124.381   3
   4  -7  -1 1115.78 119.521   9
  -4  -7   1 1367.45 127.324   9
   4  -7   1 1375.53 122.281   9
   7  -4  -1 1525.60 166.951   8
   4   7  -1 1451.64 185.990   4
  -4  -7  -1 1458.30 139.486   9
   4  -7   1 1483.41 143.463   8
   7   4   1 1422.14 153.633   7
   7   4  -1 1406.18 156.160   7
   4   7   1 1292.37 203.765   4
  -4   7  -1 1394.26 232.741   4
   4   7   1 1302.57 158.630   7
   4   7  -1 1312.02 159.621   7
   4  -7  -1 1130.36 172.185   6
  -7  -4  -3 1127.55 139.244   1
   7  -4  -3 1036.34 119.422   2
   4  -7   3 991.630 153.343   6
   7  -4   3 902.298 128.082   6
   4  -7  -3 818.150 107.533   2
   4   7  -3 1069.08 157.439  10
  -4  -7  -3 801.349 116.206   9
   4   7   3 1058.97 163.225   5
  -4   7   3 891.957 161.388   5
   7  -4   3 963.166 146.451   8
  -4   7  -3 1295.20 245.598   4
   5  -7   0 5118.23 270.008   6
   5  -7   0 5292.58 238.037   3
   7  -5   0 5560.65 254.514   3
   5   7   0 5877.56 301.414  10
   5   7   0 5941.14 300.544   4
   7  -5   0 6133.18 274.689   8
   7   5   0 5082.75 285.349   7
   5   7   0 5343.32 304.276   7
   7  -5  -2 1028.07 124.743   2
   7  -5   2 859.921 137.604   6
   7  -5   2 960.649 115.189   3
   7  -5  -2 960.187 111.787   3
   5  -7   2 974.495 156.199   6
   5  -7  -2 1048.60 116.734   2
   5  -7   2 1105.97 116.298   3
   5  -7  -2 828.360 104.269   3
  -5   7   2 1075.90 160.097   5
  -5  -7  -2 941.044 126.281   1
   7  -5  -2 1135.97 136.379   8
  -7  -5  -2 1050.17 136.507   1
   5  -7   2 981.979 138.589   8
   7   5   2 1037.37 123.512   7
   5   7   2 1149.62 151.770   7
  -5   7  -2 1023.96 198.933   4
   5  -7  -4 2532.92 124.529   2
   5  -7   4 2773.35 149.648   6
   7  -5   4 2740.89 134.595   6
   7  -5   4 2542.64 140.282   8
   5  -7   4 2908.87 146.237   8
  -5   7  -4 2908.62 193.518   4
   7  -5  -4 2631.42 124.436   2
   7  -6   1 2529.11 179.355   6
   7  -6  -1 2497.03 159.425   2
   6  -7   1 2542.84 194.560   6
   6  -7  -1 2542.57 158.912   2
   7  -6   1 2804.47 176.414   3
   7  -6  -1 2479.41 160.688   3
   6  -7   1 2652.51 170.078   3
   6  -7  -1 2460.93 162.853   3
   7  -6  -1 2829.02 180.037   8
   6  -7   1 2728.81 183.352   8
   7  -6   1 2384.55 187.885   8
   7   6   1 2563.81 209.050   7
   7   6  -1 2632.58 203.734   7
   6   7   1 2569.42 219.002   7
   6   7  -1 2558.50 212.255   7
   6  -7  -1 2374.93 177.333   6
   7  -6  -3 1812.90 126.373   2
   6  -7   3 1917.01 151.703   6
   7  -6   3 1781.19 142.839   6
   6  -7  -3 1911.94 129.308   2
   6  -7   3 1946.53 150.182   8
  -6   7  -3 2226.46 180.156   4
   7  -7   0 3248.45 184.425   3
   7  -7   0 3311.65 182.267   8
   7   7   0 2758.95 215.136   7
   7  -7   0 3109.44 178.596   6
   7  -7   2 609.990 85.8015   3
   7  -7   2 516.843 103.882   6
   7  -7  -2 583.643 85.0366   3
   7  -7  -2 498.835 85.0894   2
   7  -7   2 670.496 111.981   8
   0  -8   0 335.628 110.526   6
   0   8   0 349.259 101.755  10
   8   0   0 290.803 109.460   2
   8   0   0 591.309 117.399   3
   0  -8   0 380.133 110.067   9
   8   0   0 292.155 108.015   8
   0  -8   2 1143.87 143.756   6
   0  -8  -2 1197.99 156.200   9
   0  -8   2 1163.11 156.869   9
   0   8   2 1288.75 281.265   5
   0   8  -2 1313.74 161.730  10
   8   0   2 967.966 129.298   8
   8   0  -2 953.874 135.621   2
   0   8  -2 1213.55 248.086   4
   8   0   2 993.615 133.470   3
   8   0  -2 1378.81 137.556   3
  -8   0  -2 1269.72 145.814   1
   0  -8   4 96.2666 60.3329   6
   0   8   4 180.913 171.234   5
   0  -8  -4 177.467 73.3145   2
   0   8  -4 130.751 128.456   4
   8   1   1 24396.8 650.964   3
   8   1  -1 24248.7 639.092   3
  -1  -8   1 23847.2 611.513   6
   1  -8   1 23349.8 636.739   6
   8  -1   1 24008.8 623.577   3
   8  -1  -1 22961.2 604.999   3
   1   8  -1 23699.0 665.317  10
   1  -8   1 24142.3 649.229   9
   8  -1   1 23636.3 622.938   8
   8   1  -1 23300.1 627.148   8
  -1   8   1 22329.1 853.661   4
   8  -1  -1 25602.2 663.863   8
   8   1   1 22098.9 584.955   8
   1  -8  -1 23591.0 642.097   9
   1   8  -1 22912.2 786.115   4
  -1   8  -1 24198.0 869.202   4
   8   1   1 23729.6 628.834   7
   8   1  -1 22675.0 614.445   7
   8  -1  -1 24704.0 635.160   2
   1  -8  -1 21146.3 629.018   6
  -1  -8   3 16390.4 444.193   6
   1  -8   3 15167.6 466.559   6
   1   8  -3 15788.8 532.153  10
  -1   8  -3 16374.4 539.745  10
   1   8   3 16908.2 651.601   5
  -1  -8  -3 15090.2 500.039   9
   1  -8  -3 14978.5 498.601   9
  -1  -8   3 16552.5 507.603   9
   1  -8   3 16782.8 503.483   9
  -8  -1  -3 16207.7 516.213   1
  -8   1  -3 15930.6 497.164   1
   8  -1   3 15578.3 447.476   8
   8   1  -3 15744.6 440.552   2
   1   8  -3 16804.7 597.637   4
  -1   8  -3 17012.4 660.596   4
   8  -1  -3 15317.4 445.045   2
  -2  -8   0 165.849 86.1486   6
   2   8   0 166.878 100.292  10
   8  -2   0 185.438 92.1189   2
   8   2   0 224.494 122.236   3
   8  -2   0 226.558 100.163   3
  -2  -8   0 87.6686 97.8640   9
   2  -8   0 243.972 106.611   9
   8  -2   0 252.275 114.817   8
   2   8   0-35.1568 163.513   4
  -2   8   0 275.744 255.433   4
   8   2   0 106.967 72.8188   7
   8  -2   2 1023.43 116.885   3
   8  -2  -2 794.691 107.717   3
   2  -8   2 1007.83 148.205   6
  -8  -2  -2 876.589 135.817   1
   2   8  -2 1255.66 166.885  10
   2  -8   2 929.801 111.309   3
   2  -8  -2 940.457 107.298   3
  -2  -8  -2 896.067 136.111   9
   2  -8  -2 852.390 129.982   9
  -2  -8   2 939.202 131.290   9
   2  -8   2 1150.94 136.180   9
   2   8   2 1238.23 225.069   5
  -2   8   2 821.368 265.634   5
   8   2  -2 1051.99 148.012   2
   8  -2   2 769.878 132.028   8
   8   2   2 901.704 112.735   7
   2   8  -2 1008.20 199.514   4
  -2   8  -2 970.797 284.631   4
   2  -8   4 110.990 73.2496   6
   8  -2  -4 107.830 50.7772   2
  -2   8   4 59.7126 152.024   5
   2   8   4 84.6304 107.202   5
   2  -8  -4 184.718 63.6617   2
   8  -2   4 29.2205 56.5383   8
   2   8  -4 137.769 91.7334   4
  -2   8  -4-19.9188 134.577   4
   3  -8   1 17170.3 538.899   6
  -3  -8  -1 18535.3 531.567   9
   8  -3   1 18778.1 513.867   3
   8  -3  -1 17698.5 503.964   3
   3  -8  -1 17951.6 482.279   2
   3   8  -1 16749.1 558.415  10
   3  -8   1 19283.3 506.876   3
   3  -8  -1 17152.1 500.992   3
   3  -8  -1 17596.0 516.547   9
  -3  -8   1 18120.7 516.404   9
   3  -8   1 17715.3 510.001   9
   3   8   1 18632.0 648.258   4
  -3   8   1 17296.6 633.279   4
   3   8  -1 18290.9 626.570   4
   8  -3   1 17651.2 533.827   8
  -3   8  -1 18226.5 720.936   4
   8   3   1 18156.1 539.850   7
   8   3  -1 18349.8 536.919   7
   8  -3  -1 17806.3 512.090   2
   3  -8  -1 17935.3 581.302   6
   3  -8   3 13542.2 429.091   6
   3  -8  -3 13161.9 391.279   2
   3   8   3 13707.6 492.196   5
  -3   8   3 13354.9 520.723   5
   8  -3   3 12688.4 402.151   8
   3   8  -3 12158.5 435.139   4
   3  -8   3 13352.4 398.456   8
   8  -3  -3 13141.4 390.194   2
   4  -8   0 5861.03 285.857   6
   8  -4   0 5462.98 248.533   3
  -4   8   0 4991.91 312.858   4
   4   8   0 5114.35 280.438  10
   4  -8   0 5186.26 238.844   3
  -4  -8   0 5878.08 253.387   9
   4  -8   0 5039.79 235.628   9
   4   8   0 6218.04 330.422   4
   8  -4   0 5357.65 267.563   8
   8  -4   0 5826.28 249.772   2
   8   4   0 5377.98 276.663   7
   4   8   0 4625.49 279.645   7
   4  -8   2 10942.0 392.840   6
   8  -4   2 10325.8 339.335   3
   8  -4  -2 10299.8 330.813   3
   4  -8  -2 10323.7 342.374   2
   4  -8   2 10362.8 324.221   3
   4  -8  -2 9780.63 316.553   3
   4   8  -2 11378.1 450.541  10
   4   8   2 11667.0 436.147   5
  -4   8   2 10069.9 426.028   5
  -4  -8  -2 10370.2 355.872   9
  -4  -8   2 10293.8 348.004   9
   8  -4  -2 11077.5 388.936   8
   4   8  -2 10664.1 404.818   4
   8  -4   2 10400.5 378.477   8
   4  -8   2 10939.0 349.261   8
  -4   8  -2 11157.4 519.726   4
   8   4   2 10050.7 352.747   7
   4   8   2 11524.3 450.631   7
   8  -4  -2 10341.4 353.120   2
   4  -8  -4 2632.37 118.392   2
  -4   8   4 2285.25 127.484   5
   8  -4   4 2713.61 125.320   8
   4  -8   4 2560.22 118.675   8
  -4   8  -4 3049.49 195.064   4
   8  -4  -4 2801.28 116.222   2
   5  -8   1 14999.0 465.321   6
   5  -8  -1 14659.9 403.619   2
   8  -5   1 15775.6 441.471   3
   8  -5  -1 14829.4 431.710   3
   5  -8   1 14756.4 422.622   3
   5  -8  -1 14217.0 418.699   3
   5   8  -1 13571.2 503.039  10
  -5   8   1 14127.9 477.969   5
   8  -5  -1 15453.0 456.049   8
   5   8  -1 14479.2 469.923   4
   8  -5   1 14313.1 458.838   8
   5  -8   1 14266.8 402.342   8
  -5   8  -1 13965.3 506.375   4
   8   5   1 14384.4 481.014   7
   8   5  -1 14404.8 474.530   7
   5   8   1 14389.0 526.604   7
   5   8  -1 13929.7 520.717   7
   8  -5  -1 14312.9 425.367   2
   5  -8  -1 14506.0 463.006   6
   5  -8   3 10404.9 353.292   6
   8  -5   3 10238.9 309.101   6
   5  -8  -3 10494.1 311.115   2
   8  -5   3 10784.2 335.428   8
   5  -8   3 10804.2 321.723   8
  -5   8  -3 11427.4 419.232   4
   8  -6   0 17890.1 503.480   3
   6  -8   0 18287.9 488.977   3
   8  -6   0 18568.9 505.563   8
   8   6   0 17895.7 552.853   7
   6   8   0 17212.6 590.870   7
   6  -8   0 18216.3 512.848   6
   8  -6   2 8043.98 274.199   6
   6  -8   2 8139.49 310.804   6
   6  -8  -2 7686.03 265.743   2
   8  -6   2 7946.82 262.780   3
   8  -6  -2 8158.07 262.212   3
   6  -8   2 8242.27 259.672   3
   6  -8  -2 8051.56 255.959   3
   8  -6   2 8003.58 298.526   8
   6  -8   2 8156.57 276.611   8
   8  -6  -2 7619.20 266.133   2
   8  -7   1 4933.50 205.726   6
   8  -7   1 5484.05 221.384   3
   8  -7  -1 5355.34 214.328   3
   7  -8   1 5437.90 216.524   3
   7  -8  -1 5413.66 216.853   3
   8  -7  -1 5587.90 203.205   8
   7  -8   1 5151.73 204.643   8
   8  -7   1 5735.36 229.663   8
   8  -7  -1 5280.35 202.906   2
   7  -8  -1 5683.52 202.338   2
   8  -7   3 3697.98 131.779   6
   7  -8   3 4188.96 149.625   6
   8  -7   3 4478.07 155.316   8
   7  -8   3 3811.10 138.408   8
   8  -7  -3 3938.75 143.616   2
   7  -8  -3 4179.20 144.712   2
   8  -8   0 15771.7 410.949   3
   8  -8   0 15807.3 375.710   8
   8  -8  -2 7524.16 202.345   3
   8  -8   2 7895.53 218.670   8
   8  -8  -2 8101.36 219.764   2
   0  -9   1 60.6610 93.5687   6
   0   9  -1 6.63638 98.0254  10
   9   0  -1 5.17627 90.4168   2
   9   0   1 36.2673 93.4842   3
   9   0  -1 29.1675 89.5324   3
   0  -9  -1 112.273 91.5401   9
   0  -9   1 105.537 90.8964   9
   9   0  -1 55.1725 97.3485   8
   9   0   1 35.5629 82.4884   8
   0   9   1 24.8655 228.396   4
   0   9  -1 151.421 239.473   4
   0  -9   3 3.34888 67.0226   6
   9   0  -3-3.33142 66.6731   2
   0   9  -3-24.4173 149.140   4
   9  -1   0 10328.8 359.509   3
  -1   9   0 10069.4 384.311  10
   1   9   0 9453.35 374.506  10
   1  -9   0 10294.2 387.570   9
   9   1   0 10392.3 350.250   8
   9  -1   0 10127.8 363.942   8
   1   9   0 9673.50 494.816   4
  -1   9   0 10367.3 579.365   4
   9  -1   0 10659.9 371.687   2
   9   1   0 9757.95 363.628   7
  -1  -9   0 11336.4 369.296   6
   1  -9   0 10791.7 391.335   6
   9   1   0 10446.4 390.874   3
  -1  -9   2 3410.63 184.620   6
   1  -9   2 3291.64 201.164   6
  -9  -1  -2 3631.86 218.310   1
  -1   9  -2 3206.96 226.624  10
   1   9  -2 2834.81 213.531  10
   1   9   2 3467.82 321.725   5
  -1  -9  -2 2880.28 191.722   9
   1  -9  -2 3181.84 197.550   9
   1  -9   2 3432.10 178.436   3
   1  -9  -2 3568.56 179.822   3
  -1  -9   2 3138.52 198.058   9
   1  -9   2 3477.73 203.309   9
   9  -1   2 3431.65 196.822   8
   9   1  -2 3283.54 197.918   2
   1   9  -2 3236.94 299.881   4
   9  -1   2 3749.74 193.773   3
   9  -1  -2 3258.39 179.265   3
   1  -9   4 4717.98 146.652   6
   1  -9  -4 4951.04 166.607   2
   1   9   4 5169.90 241.574   5
  -1  -9  -4 5490.73 173.796   2
   1   9  -4 5097.74 210.942   4
  -1   9  -4 5751.67 253.345   4
   2  -9   1 28570.9 731.238   6
   9  -2   1 28784.3 705.213   3
   9  -2  -1 26843.6 685.972   3
  -2   9  -1 28148.8 783.143  10
   2   9  -1 27417.8 766.267  10
  -2  -9  -1 27587.2 714.569   9
   2  -9  -1 26916.7 708.149   9
   2  -9   1 30223.1 706.745   3
   2  -9  -1 30428.0 712.088   3
  -2  -9   1 28512.7 718.639   9
   2  -9   1 27792.7 716.341   9
   2   9   1 27681.7 862.666   4
   9   2  -1 27493.2 690.819   8
  -2   9   1 27394.4 922.330   4
   9  -2  -1 29360.9 736.142   8
   9  -2   1 28118.6 714.004   8
   2   9  -1 27763.4 848.362   4
  -2   9  -1 26672.6 941.360   4
   9  -2  -1 27712.6 706.014   2
   9   2   1 28918.6 727.861   7
   9   2  -1 28333.5 717.748   7
   2  -9   3 20377.1 523.935   6
   2  -9  -3 20253.3 501.000   2
   2   9   3 19764.8 614.444   5
   9  -2   3 19539.9 496.066   8
   2   9  -3 19444.4 584.344   4
   9  -2  -3 19237.5 491.780   2
   3  -9   0-23.3487 113.327   6
   9  -3   0 115.555 87.4707   2
   9  -3   0 9.35808 83.3629   3
  -3  -9   0 478.207 101.802   9
   3  -9   0 486.730 100.039   9
   3  -9   0 120.674 93.5262   3
   9  -3   0 304.005 116.757   8
   3   9   0 56.4189 134.373   4
  -3   9   0 169.177 178.636   4
   9   3   0 64.1990 82.1169   7
   9  -3   2 1672.41 130.288   3
   9  -3  -2 1482.51 119.411   3
  -9  -3  -2 1587.51 145.248   1
   3  -9  -2 1585.29 128.637   2
  -3   9  -2 1585.02 173.198  10
   3  -9   2 1505.82 117.942   3
   3  -9  -2 1393.54 112.835   3
   3   9  -2 1556.79 167.719  10
   3   9   2 1389.46 181.811   5
  -3   9   2 1445.21 224.908   5
  -3  -9  -2 1633.74 137.640   9
   3  -9  -2 1250.16 120.738   9
  -3  -9   2 1636.94 132.394   9
   3  -9   2 1401.53 123.381   9
   9  -3  -2 1419.70 146.262   8
   9  -3   2 1578.40 143.083   8
   3   9  -2 1528.81 187.584   4
  -3   9  -2 1800.77 267.960   4
   9  -3  -2 1649.83 138.187   2
   3  -9   4 80.9876 44.1126   6
   9  -3  -4 64.0020 30.9203   2
   3   9   4 37.9304 47.5050   5
  -3   9   4 36.3347 68.1090   5
  -3  -9  -4 53.5400 38.4157   2
   9  -3   4 18.7359 31.4212   8
  -3   9  -4 82.5349 87.1473   4
   4  -9   1 14881.9 456.094   6
   9  -4   1 14689.8 431.663   3
   9  -4  -1 14358.3 422.537   3
   4  -9  -1 14331.4 391.827   2
   4  -9   1 14159.3 410.952   3
   4   9  -1 13544.0 489.329  10
   4  -9  -1 14200.2 416.838   3
  -4  -9  -1 14928.8 426.599   9
  -4  -9   1 14841.4 420.235   9
   9  -4  -1 14945.7 446.866   8
   4   9  -1 14731.1 493.738   4
   9  -4   1 13971.0 445.068   8
  -4   9  -1 13548.7 539.438   4
   9   4   1 14773.2 458.326   7
   9   4  -1 14416.2 452.134   7
   9  -4  -1 14464.7 422.363   2
   4   9   1 13920.7 519.810   7
   4   9  -1 14465.1 524.047   7
   4  -9  -1 15288.9 469.714   6
   4  -9  -3 10978.3 299.219   2
   4   9   3 9599.34 313.806   5
  -4   9   3 9929.70 338.960   5
   9  -4   3 10536.9 307.199   8
   9  -5   0 1358.58 129.729   3
   5  -9   0 1228.22 117.073   3
   5   9   0 1216.12 157.645   4
   9  -5   0 1486.56 142.248   8
   9   5   0 1428.67 139.792   7
   5   9   0 1374.78 166.767   7
   5  -9   0 1435.38 152.670   6
   5  -9   2 4190.08 211.568   6
   9  -5   2 4297.11 175.470   3
   9  -5  -2 3904.67 168.480   3
   5  -9  -2 4235.70 176.504   2
   5  -9   2 4142.33 168.194   3
   5  -9  -2 4027.65 165.429   3
  -5   9   2 4034.19 210.424   5
   9  -5   2 4264.68 200.343   8
  -5   9  -2 3904.48 240.301   4
   9  -5  -2 4148.19 182.725   2
   6  -9   1 45597.3 994.951   6
   9  -6   1 46702.3 973.919   3
   9  -6  -1 44538.4 971.733   3
   6  -9   1 47147.1 966.721   3
   6  -9  -1 47544.1 971.626   3
   9  -6  -1 46214.4 967.605   8
   9  -6   1 46394.9 991.219   8
   9  -6  -1 44476.3 953.314   2
   6  -9   3 34038.9 695.856   6
   9  -6  -3 33427.1 677.017   2
   6  -9  -3 33637.9 673.598   2
   9  -7   0 1671.61 117.267   3
   7  -9   0 1400.06 108.986   3
   9  -7   0 1496.55 109.461   8
   7  -9   0 1573.28 116.713   6
   7  -9   2 3308.19 145.737   6
   9  -7  -2 3459.01 120.815   3
   7  -9  -2 3637.05 123.319   3
   9  -7   2 3806.53 147.393   8
   9  -7  -2 3621.03 137.222   2
   7  -9  -2 3828.02 131.244   2
   9  -8   1 8206.79 173.615   3
   9  -8  -1 8635.00 181.693   3
   8  -9   1 8598.07 177.428   3
   8  -9  -1 8714.88 183.291   3
   9  -9   0 406.847 50.6161   3
   0 -10   0 5777.89 267.051   9
  10   0   0 5578.52 240.710   8
   0 -10   0 6061.55 261.917   6
  10   0   0 5873.38 264.906   3
   0 -10   2 1264.08 118.506   6
   0 -10   2 1534.18 115.788   3
   0 -10  -2 1463.47 112.891   3
   0  10   2 1377.39 271.432   5
  10   0   2 1285.44 105.137   8
  10   0  -2 1537.09 134.056   2
   0  10  -2 1281.87 225.752   4
  10  -1   1 30571.1 706.401   3
  10  -1  -1 28133.5 686.767   3
  -1  10  -1 28365.6 767.119  10
   1  10  -1 27186.5 756.215  10
  -1 -10  -1 27404.6 691.942   9
   1 -10  -1 26703.7 688.158   9
  -1 -10   1 28068.2 700.454   9
   1 -10   1 28678.6 707.438   9
  -1  10   1 28301.6 936.469   4
  10   1  -1 28245.9 672.023   8
  10  -1  -1 28534.6 693.970   8
  10   1   1 27481.5 640.059   8
  10  -1   1 27763.5 678.265   8
   1  10  -1 27691.5 859.925   4
  -1  10  -1 29887.6 937.372   4
  10  -1  -1 27467.6 688.885   2
  -1 -10   1 28253.1 672.855   6
   1 -10   1 28592.0 695.762   6
   1 -10   3 21176.3 307.825   6
   1 -10  -3 21974.9 316.519   2
   1  10   3 22004.2 503.134   5
  10  -1  -3 19605.4 302.839   2
   1  10  -3 22136.0 463.867   4
  -1  10  -3 23677.1 551.448   4
  10  -2   0 975.902 118.610   3
   2 -10   0 947.649 131.915   6
   2 -10   0 1101.86 124.463   3
  -2 -10   0 924.822 113.130   9
   2 -10   0 1080.77 115.542   9
   2  10   0 1374.88 207.806   4
  10  -2   0 1239.74 139.320   8
  10  -2   0 1048.74 122.978   2
  10   2   0 976.851 114.931   7
  -2  10   0 982.720 229.924   4
   2 -10   2 47.3223 80.4229   6
  10  -2  -2 21.0708 72.0581   2
  10  -2   2 3.22277 68.7530   3
  10  -2  -2 43.1125 63.0598   3
   2  10   2 40.2380 129.568   5
  -2  10   2 93.5971 191.264   5
   2 -10  -2-3.10824 61.6781   2
   2 -10   2 30.4312 56.1890   3
   2 -10  -2 2.74520 57.1224   3
  10  -2   2 186.573 75.5500   8
   2  10  -2 210.125 138.230   4
  -2  10  -2 19.0671 178.638   4
  10  -3  -1 1051.00 113.835   3
  10  -3  -1 593.143 93.1421   2
  10  -3   1 522.735 94.4281   3
   3 -10   1 589.490 95.1072   3
   3 -10  -1 609.517 92.4622   3
  10  -3  -1 669.744 113.354   8
  10  -3   1 509.494 99.3187   8
   3  10  -1 687.395 155.007   4
  -3  10  -1 667.073 195.950   4
   3 -10   3 392.287 70.3476   6
   3 -10  -3 403.733 60.3964   2
  10  -3  -3 411.864 62.1853   2
   3  10   3 379.391 82.9463   5
  -3  10   3 512.106 109.835   5
  10  -3   3 348.953 60.6304   8
   3  10  -3 480.223 75.5767   4
  -3  10  -3 367.825 131.972   4
  10  -4   0 9524.44 309.050   3
   4 -10   0 9556.07 301.980   3
   4  10   0 8628.69 369.678   4
  -4  10   0 8592.56 353.463   4
  10  -4   0 9439.75 292.149   2
   4 -10   0 8910.90 321.240   6
  10  -4   2 3202.53 141.060   3
  10  -4  -2 3205.60 141.696   3
   4 -10  -2 3291.03 137.918   2
   4 -10  -2 3132.22 133.026   3
   4  10   2 3155.14 172.571   5
  -4  10   2 3146.10 193.753   5
   4  10  -2 3136.86 172.355   4
  10  -4   2 3388.08 161.710   8
  -4  10  -2 3496.52 232.823   4
  10  -4  -2 3076.17 145.817   2
  10  -5   1 841.657 89.9049   3
  10  -5  -1 890.153 94.9142   3
   5 -10   1 982.709 93.6165   3
   5 -10  -1 879.632 92.5542   3
   5  10  -1 1061.28 122.376   4
  10  -5  -1 937.952 102.101   8
  10  -5  -1 932.724 88.0354   2
   5 -10   1 807.721 98.6652   6
   5 -10  -3 787.291 50.2503   2
  10  -5   3 719.512 55.2336   8
  10  -5  -3 668.826 49.4754   2
  10  -6   0 15948.3 404.083   3
   6 -10   0 16211.3 404.047   3
  10  -6   0 16092.0 408.250   8
   6 -10   0 17013.9 422.065   6
  10  -6  -2 15791.4 181.995   3
   6 -10  -2 16890.5 185.155   3
  10  -6  -2 18760.9 230.849   2
   6 -10   2 19189.7 276.482   6
   7 -10   1 83.8504 46.4913   6
  10  -7   1 89.5319 42.7455   3
  10  -7  -1 118.421 44.4148   3
   7 -10   1 101.304 42.2082   3
   7 -10  -1 130.701 47.4026   3
  10  -7   1 91.0596 46.5965   8
  10  -8   0 11879.3 268.365   3
   8 -10   0 11512.5 269.368   3
   0 -11   1 89.4663 71.1647   6
  11   0   1 21.8072 58.4822   8
   0  11   3-4.23237 102.190   5
   0 -11  -3 82.0506 34.8675   2
   0  11  -3 29.2221 74.6427   4
   1 -11   0 11880.5 345.624   3
  11   1   0 10741.3 306.997   8
   1  11   0 11474.7 479.943   4
  -1  11   0 10453.5 476.103   4
  11  -1   0 11355.6 332.064   8
   1 -11   0 11699.6 349.225   6
  11  -1   0 11129.1 347.305   3
   1 -11  -2 4759.38 165.492   2
   1 -11  -2 4767.84 155.027   3
   1  11   2 4582.16 269.380   5
  -1 -11  -2 4732.29 156.378   3
  11  -1   2 4810.48 162.901   8
   1  11  -2 4950.07 258.397   4
   1 -11   2 4630.08 175.301   6
   2 -11   1 20639.8 480.692   3
   2 -11  -1 20124.9 479.095   3
   2  11   1 20262.8 598.086   5
  -2  11   1 18965.4 641.162   5
  11  -2  -1 20416.7 498.887   8
   2  11  -1 19922.9 592.255   4
  11  -2   1 19324.8 480.776   8
  11  -2  -1 19029.5 489.072   2
  -2  11  -1 18891.1 620.816   4
   2 -11   1 19283.0 501.268   6
  11  -2   1 21429.6 502.714   3
  11  -2  -1 20122.7 493.576   3
   2 -11  -3 13200.0 278.462   2
   2  11   3 12614.7 319.957   5
  -2  11   3 13672.7 354.685   5
  -2 -11  -3 12181.2 280.308   2
   2  11  -3 12265.5 304.266   4
  -2  11  -3 13899.2 357.860   4
  11  -3   0 25282.3 587.273   3
   3 -11   0 25818.0 578.085   3
   3  11   0 26717.0 696.409   4
  -3  11   0 23397.9 672.655   4
  11  -3   0 24493.6 585.195   8
   3 -11  -2 27162.6 559.157   2
   3 -11  -2 26435.7 555.299   3
   3  11   2 26916.6 631.777   5
  -3  11   2 28377.2 683.449   5
  -3 -11  -2 26622.2 554.879   3
   3  11  -2 28614.9 640.638   4
  11  -3   2 27996.6 585.442   8
  -3  11  -2 30109.5 707.982   4
  11  -3  -2 28431.9 591.925   2
   3 -11   2 29223.7 611.106   6
  11  -4   1 1238.14 91.8733   3
  11  -4  -1 1165.28 90.6260   3
   4 -11   1 1281.62 89.1083   3
   4 -11  -1 1136.33 88.5177   3
   4  11   1 714.540 88.2239   5
  -4  11   1 1266.05 128.348   5
   4  11  -1 1239.13 122.900   4
  -4  11  -1 1134.83 119.880   4
  11  -4   1 1127.53 95.4745   8
  11  -4  -1 1044.23 85.6134   2
   4 -11   1 1215.36 104.572   6
  11  -5   0 5952.70 193.441   3
   5 -11   0 6474.74 198.026   3
  11  -5   0 6065.98 199.367   8
  11  -5   2 2207.44 91.1259   8
  11  -5  -2 2136.08 84.3639   2
   5 -11   2 2233.49 97.2657   6
   6 -11   1 17.1361 44.4147   6
  11  -6   1 20.1152 33.1827   3
  11  -6  -1 46.7025 34.7372   3
   6 -11   1 82.0280 32.6723   3
   6 -11  -1 47.5621 32.6919   3
  11  -6   1 66.6824 37.4725   8
   0 -12   0 1321.95 93.8043   3
   0  12   0 1262.69 172.902   4
   0  12   2 3297.11 185.621   5
   0  12  -2 2963.20 166.099   4
   1 -12   1 8064.47 216.656   3
   1 -12  -1 7660.84 214.533   3
   1  12   1 8143.94 315.281   5
  -1 -12   1 8158.02 219.289   3
  -1 -12  -1 7828.85 218.279   3
   1  12  -1 8395.83 313.463   4
  -1  12  -1 7789.15 326.018   4
  12  -1   1 7739.73 208.457   8
   2 -12   0 10698.1 273.682   3
  12  -2   0 10368.9 272.528   8
   2  12   2 13114.0 324.606   5
  -2  12   2 12701.3 345.068   5
   2  12  -2 12686.4 326.195   4
  -2  12  -2 13477.9 352.676   4
   3 -12   1 708.781 56.0097   3
   3 -12  -1 711.831 56.0473   3
   3  12   1 704.644 80.6765   5
  -3  12   1 808.922 98.6400   5
   3  12  -1 832.027 97.1177   4
  -3  12  -1 720.664 93.1339   4
  12  -3   1 774.672 60.6750   8
   4 -12   0 20577.3 426.586   3
  12  -4   0 20212.0 429.825   8
  12  -4   0 19831.3 431.559   3
   0   0   0    0.00    0.00   0

TITL MDB1611 in I4/mcm
REM I4/mcm (#140 in standard setting)
CELL 1.54184  10.363827  10.363827   4.915070  90.0000  90.0000  90.0000
ZERR    2.00   0.000192   0.000192   0.000177   0.0000   0.0000   0.0000
LATT  2
SYMM -x,-y, z
SYMM -y, x, z
SYMM  y,-x, z
SYMM -x, y,-z+1/2
SYMM  x,-y,-z+1/2
SYMM  y, x,-z+1/2
SYMM -y,-x,-z+1/2
SFAC Si Nb Sb
UNIT 2.00 8.00 4.00
TREF
HKLF 4
END
;
_shelx_hkl_checksum              5893

####################################################################### 
# 
# This file contains crystal structure data downloaded from the 
# Cambridge Structural Database (CSD) hosted by the Cambridge 
# Crystallographic Data Centre (CCDC).
# 
# Full information about CCDC data access policies and citation 
# guidelines are available at http://www.ccdc.cam.ac.uk/access/V1 
# 
# Audit and citation data items may have been added by the CCDC. 
# Please retain this information to preserve the provenance of 
# this file and to allow appropriate attribution of the data. 
# 
#######################################################################

data_mdb2212
_database_code_depnum_ccdc_archive 'CCDC 2166028'
loop_
_audit_author_name
_audit_author_address
'Olivier Blacque'
;Department of Chemistry, University of Zurich
Switzerland
;
_audit_update_record             
;
2022-04-12 deposited with the CCDC.	2022-07-10 downloaded from the CCDC.
;

_audit_creation_date             2021-01-04
_audit_creation_method           
;
Olex2 1.3
(compiled 2020.11.12 svn.r5f609507 for OlexSys, GUI svn.r6226)
;
_shelx_SHELXL_version_number     2018/3

_chemical_name_common            ?
_chemical_name_systematic        ?
_chemical_formula_moiety         'Nb16 Pt0.56 Sb8 Si4'
_chemical_formula_sum            'Nb16 Pt0.56 Sb8 Si4'
_chemical_formula_weight         2682.17
_chemical_melting_point          ?

loop_
_atom_type_symbol
_atom_type_description
_atom_type_scat_dispersion_real
_atom_type_scat_dispersion_imag
_atom_type_scat_source
Nb Nb -0.1121 2.4826 'International Tables Vol C Tables 4.2.6.8 and 6.1.1.4'
Pt Pt -4.5932 6.9264 'International Tables Vol C Tables 4.2.6.8 and 6.1.1.4'
Sb Sb -0.0562 5.8946 'International Tables Vol C Tables 4.2.6.8 and 6.1.1.4'
Si Si 0.2541 0.3302 'International Tables Vol C Tables 4.2.6.8 and 6.1.1.4'

_shelx_space_group_comment       
;
The symmetry employed for this shelxl refinement is uniquely defined
by the following loop, which should always be used as a source of
symmetry information in preference to the above space-group names.
They are only intended as comments.
;
_space_group_crystal_system      tetragonal
_space_group_IT_number           140
_space_group_name_H-M_alt        'I 4/m c m'
_space_group_name_Hall           '-I 4 2c'
loop_
_space_group_symop_operation_xyz
'x, y, z'
'-x, -y, z'
'-y, x, z'
'y, -x, z'
'-x, y, -z+1/2'
'x, -y, -z+1/2'
'y, x, -z+1/2'
'-y, -x, -z+1/2'
'x+1/2, y+1/2, z+1/2'
'-x+1/2, -y+1/2, z+1/2'
'-y+1/2, x+1/2, z+1/2'
'y+1/2, -x+1/2, z+1/2'
'-x+1/2, y+1/2, -z+1'
'x+1/2, -y+1/2, -z+1'
'y+1/2, x+1/2, -z+1'
'-y+1/2, -x+1/2, -z+1'
'-x, -y, -z'
'x, y, -z'
'y, -x, -z'
'-y, x, -z'
'x, -y, z-1/2'
'-x, y, z-1/2'
'-y, -x, z-1/2'
'y, x, z-1/2'
'-x+1/2, -y+1/2, -z+1/2'
'x+1/2, y+1/2, -z+1/2'
'y+1/2, -x+1/2, -z+1/2'
'-y+1/2, x+1/2, -z+1/2'
'x+1/2, -y+1/2, z'
'-x+1/2, y+1/2, z'
'-y+1/2, -x+1/2, z'
'y+1/2, x+1/2, z'

_cell_length_a                   10.3803(2)
_cell_length_b                   10.3803(2)
_cell_length_c                   4.9348(2)
_cell_angle_alpha                90
_cell_angle_beta                 90
_cell_angle_gamma                90
_cell_volume                     531.73(3)
_cell_formula_units_Z            1
_cell_measurement_reflns_used    1941
_cell_measurement_temperature    160(1)
_cell_measurement_theta_max      78.7980
_cell_measurement_theta_min      8.5030
_shelx_estimated_absorpt_T_max   0.306
_shelx_estimated_absorpt_T_min   0.205
_exptl_absorpt_coefficient_mu    155.001
_exptl_absorpt_correction_T_max  0.434
_exptl_absorpt_correction_T_min  0.206
_exptl_absorpt_correction_type   analytical
_exptl_absorpt_process_details   
;
CrysAlisPro 1.171.40.68a (Rigaku Oxford Diffraction, 2019)
Analytical numeric absorption correction using a multifaceted crystal
model based on expressions derived by R.C. Clark & J.S. Reid.
(Clark, R. C. & Reid, J. S. (1995). Acta Cryst. A51, 887-897)
Empirical absorption correction using spherical harmonics,
 implemented in SCALE3 ABSPACK scaling algorithm.
;

_exptl_crystal_colour            black
_exptl_crystal_density_diffrn    8.376
_exptl_crystal_density_meas      ?
_exptl_crystal_density_method    ?
_exptl_crystal_description       block
_exptl_crystal_F_000             1164
loop_
_exptl_crystal_face_index_h
_exptl_crystal_face_index_k
_exptl_crystal_face_index_l
_exptl_crystal_face_perp_dist
1 1 0 0.0126
1 -5 0 0.0038
-1 -3 -3 0.0044
-2 2 1 0.0064
5 -3 -1 0.0040
-5 3 -1 0.0042
5 -4 0 0.0039
0 0 1 0.0066
0 0 -1 0.0086
-1 0 0 0.0010
2 1 -1 0.0108

_exptl_crystal_size_max          0.015
_exptl_crystal_size_mid          0.015
_exptl_crystal_size_min          0.01

_diffrn_reflns_av_R_equivalents  0.0298
_diffrn_reflns_av_unetI/netI     0.0117
_diffrn_reflns_Laue_measured_fraction_full 1.000
_diffrn_reflns_Laue_measured_fraction_max 1.000
_diffrn_reflns_limit_h_max       12
_diffrn_reflns_limit_h_min       -12
_diffrn_reflns_limit_k_max       12
_diffrn_reflns_limit_k_min       -12
_diffrn_reflns_limit_l_max       5
_diffrn_reflns_limit_l_min       -6
_diffrn_reflns_number            2381
_diffrn_reflns_point_group_measured_fraction_full 1.000
_diffrn_reflns_point_group_measured_fraction_max 1.000
_diffrn_reflns_theta_full        67.684
_diffrn_reflns_theta_max         73.858
_diffrn_reflns_theta_min         6.029
_diffrn_ambient_environment      N~2~
_diffrn_ambient_temperature      160(1)
_diffrn_detector                 'Hybrid Pixel Array Detector'
_diffrn_detector_area_resol_mean 5.8140
_diffrn_detector_type            'Pilatus 200K'
_diffrn_measured_fraction_theta_full 1.000
_diffrn_measured_fraction_theta_max 1.000
_diffrn_measurement_details      
;
List of Runs (angles in degrees, time in seconds):

  # Type    Start    End  Width  t~exp~   \w     \q     \k     \f   Frames
#--------------------------------------------------------------------------
  1  \w     30.00 124.00   0.50    2.00    --   51.56  77.00 -60.00  188
  2  \w     98.00 178.00   0.50    2.00    --  107.75 119.00-161.00  160
  3  \w     99.00 178.00   0.50    2.00    --  107.75  30.00-180.00  158
  4  \w     86.00 178.00   0.50    2.00    --  107.75  77.00 -90.00  184
  5  \w     99.00 178.00   0.50    2.00    --  107.75  13.00  18.00  158
  6  \w     33.00 118.00   0.50    2.00    --  107.75 -45.00 150.00  170
  7  \w     32.00 106.00   0.50    2.00    --  107.75 -94.00 -30.00  148
  8  \w     32.00 106.00   0.50    2.00    --  107.75 -94.00  90.00  148
  9  \w     32.00  90.00   0.50    2.00    --  107.75 -94.00-120.00  116
 10  \w     28.00 117.00   0.50    2.00    --  107.75 -13.00-153.00  178
 11  \w   -125.00 -51.00   0.50    2.00    --  -51.56-156.00 -41.00  148
 12  \w   -128.00 -43.00   0.50    2.00    --  -51.56 -38.00-180.00  170
 13  \w   -164.00 -77.00   0.50    2.00    --  -86.25 -30.00-120.00  174
 14  \w   -128.00 -43.00   0.50    2.00    --  -51.56 -38.00  90.00  170
 15  \w   -159.00 -65.00   0.50    2.00    --  -86.25 -77.00  90.00  188
;
_diffrn_measurement_device       'four-circle diffractometer'
_diffrn_measurement_device_type  'XtaLAB Synergy, Dualflex, Pilatus 200K'
_diffrn_measurement_method       '\w scans'
_diffrn_orient_matrix_type       
'CrysAlisPro convention (1999,Acta A55,543-557)'
_diffrn_orient_matrix_UB_11      0.0606614000
_diffrn_orient_matrix_UB_12      0.1351752000
_diffrn_orient_matrix_UB_13      0.0207696000
_diffrn_orient_matrix_UB_21      0.1343575000
_diffrn_orient_matrix_UB_22      -0.0586048000
_diffrn_orient_matrix_UB_23      -0.0490503000
_diffrn_orient_matrix_UB_31      -0.0173430000
_diffrn_orient_matrix_UB_32      0.0185537000
_diffrn_orient_matrix_UB_33      -0.3073839000
_diffrn_radiation_monochromator  mirror
_diffrn_radiation_probe          x-ray
_diffrn_radiation_type           'Cu K\a'
_diffrn_radiation_wavelength     1.54184
_diffrn_source                   'micro-focus sealed X-ray tube'
_diffrn_source_type              'PhotonJet (Cu) X-ray Source'
_reflns_Friedel_coverage         0.000
_reflns_Friedel_fraction_full    .
_reflns_Friedel_fraction_max     .
_reflns_number_gt                165
_reflns_number_total             167

_reflns_special_details          
;
 Reflections were merged by SHELXL according to the crystal
 class for the calculation of statistics and refinement.
 
 _reflns_Friedel_fraction is defined as the number of unique
 Friedel pairs measured divided by the number that would be
 possible theoretically, ignoring centric projections and
 systematic absences.
;
_reflns_threshold_expression     'I > 2\s(I)'
_computing_cell_refinement       'CrysAlisPro 1.171.40.68a (Rigaku OD, 2019)'
_computing_data_collection       'CrysAlisPro 1.171.40.68a (Rigaku OD, 2019)'
_computing_data_reduction        'CrysAlisPro 1.171.40.68a (Rigaku OD, 2019)'
_computing_molecular_graphics    'Olex2 1.3 (Dolomanov et al., 2009)'
_computing_publication_material  'Olex2 1.3 (Dolomanov et al., 2009)'
_computing_structure_refinement  'SHELXL (Sheldrick, 2015b)'
_computing_structure_solution    'SHELXT (Sheldrick, 2015a)'
_refine_diff_density_max         1.050
_refine_diff_density_min         -0.774
_refine_diff_density_rms         0.186
_refine_ls_extinction_coef       0.00130(6)
_refine_ls_extinction_expression Fc^*^=kFc[1+0.001xFc^2^\l^3^/sin(2\q)]^-1/4^
_refine_ls_extinction_method     'SHELXL-2018/3 (Sheldrick 2018)'
_refine_ls_goodness_of_fit_ref   1.240
_refine_ls_hydrogen_treatment    undef
_refine_ls_matrix_type           full
_refine_ls_number_parameters     17
_refine_ls_number_reflns         167
_refine_ls_number_restraints     0
_refine_ls_R_factor_all          0.0160
_refine_ls_R_factor_gt           0.0157
_refine_ls_restrained_S_all      1.240
_refine_ls_shift/su_max          0.000
_refine_ls_shift/su_mean         0.000
_refine_ls_structure_factor_coef Fsqd
_refine_ls_weighting_details     
'w=1/[\s^2^(Fo^2^)+(0.0166P)^2^+7.2214P] where P=(Fo^2^+2Fc^2^)/3'
_refine_ls_weighting_scheme      calc
_refine_ls_wR_factor_gt          0.0366
_refine_ls_wR_factor_ref         0.0367
_refine_special_details          ?
_olex2_refinement_description    
;
;
_atom_sites_solution_hydrogens   .
_atom_sites_solution_primary     dual
_atom_sites_solution_secondary   ?
loop_
_atom_site_label
_atom_site_type_symbol
_atom_site_fract_x
_atom_site_fract_y
_atom_site_fract_z
_atom_site_U_iso_or_equiv
_atom_site_adp_type
_atom_site_occupancy
_atom_site_site_symmetry_order
_atom_site_calc_flag
_atom_site_refinement_flags_posn
_atom_site_refinement_flags_adp
_atom_site_refinement_flags_occupancy
_atom_site_disorder_assembly
_atom_site_disorder_group
Sb1 Sb 0.35697(4) 0.14303(4) 0.500000 0.0101(3) Uani 1 4 d S T P . .
Nb1 Nb 0.58429(5) 0.29284(5) 0.500000 0.0063(2) Uani 1 2 d S T P . .
Si1 Si 0.500000 0.500000 0.750000 0.0020(6) Uani 1 8 d S T P . .
Pt1 Pt 0.500000 0.000000 0.750000 0.0122(15) Uani 0.140(3) 8 d S T . . .

loop_
_atom_site_aniso_label
_atom_site_aniso_U_11
_atom_site_aniso_U_22
_atom_site_aniso_U_33
_atom_site_aniso_U_23
_atom_site_aniso_U_13
_atom_site_aniso_U_12
Sb1 0.0090(3) 0.0090(3) 0.0125(4) 0.000 0.000 -0.0031(2)
Nb1 0.0063(3) 0.0062(3) 0.0065(4) 0.000 0.000 -0.00008(18)
Si1 0.0027(8) 0.0027(8) 0.0007(16) 0.000 0.000 0.000
Pt1 0.0125(17) 0.0125(17) 0.012(3) 0.000 0.000 0.000

_geom_special_details            
;
 All esds (except the esd in the dihedral angle between two l.s. planes)
 are estimated using the full covariance matrix.  The cell esds are taken
 into account individually in the estimation of esds in distances, angles
 and torsion angles; correlations between esds in cell parameters are only
 used when they are defined by crystal symmetry.  An approximate (isotropic)
 treatment of cell esds is used for estimating esds involving l.s. planes.
;
loop_
_geom_bond_atom_site_label_1
_geom_bond_atom_site_label_2
_geom_bond_distance
_geom_bond_site_symmetry_2
_geom_bond_publ_flag
Sb1 Nb1 2.8259(5) 31 ?
Sb1 Nb1 2.9796(3) 5_655 ?
Sb1 Nb1 2.9796(3) 5_656 ?
Sb1 Nb1 2.9077(7) 29_455 ?
Sb1 Nb1 2.9796(3) 11_544 ?
Sb1 Nb1 2.8259(5) . ?
Sb1 Nb1 2.9796(3) 11_545 ?
Sb1 Nb1 2.9077(7) 19_566 ?
Sb1 Pt1 2.4353(5) . ?
Sb1 Pt1 2.4353(5) 17_656 ?
Nb1 Nb1 3.0565(6) 23_666 ?
Nb1 Nb1 3.2832(7) 3_655 ?
Nb1 Nb1 3.0564(6) 23_665 ?
Nb1 Nb1 3.0249(6) 5_656 ?
Nb1 Nb1 3.0615(10) 15_545 ?
Nb1 Nb1 3.0249(6) 5_655 ?
Nb1 Si1 2.6290(4) . ?
Nb1 Si1 2.6290(4) 17_666 ?
Si1 Si1 2.46740(9) 17_667 ?
Si1 Si1 2.46740(11) 17_666 ?
Pt1 Pt1 2.46740(9) 17_657 ?
Pt1 Pt1 2.46740(11) 17_656 ?

loop_
_geom_angle_atom_site_label_1
_geom_angle_atom_site_label_2
_geom_angle_atom_site_label_3
_geom_angle
_geom_angle_site_symmetry_1
_geom_angle_site_symmetry_3
_geom_angle_publ_flag
Nb1 Sb1 Nb1 156.77(3) 31 . ?
Nb1 Sb1 Nb1 123.256(7) . 11_545 ?
Nb1 Sb1 Nb1 111.808(17) 5_656 5_655 ?
Nb1 Sb1 Nb1 62.537(13) 29_455 11_544 ?
Nb1 Sb1 Nb1 94.574(17) 29_455 5_655 ?
Nb1 Sb1 Nb1 62.537(13) 19_566 5_655 ?
Nb1 Sb1 Nb1 133.380(18) 31 19_566 ?
Nb1 Sb1 Nb1 62.738(11) 31 11_545 ?
Nb1 Sb1 Nb1 69.850(19) . 19_566 ?
Nb1 Sb1 Nb1 123.256(7) 31 5_655 ?
Nb1 Sb1 Nb1 133.380(18) . 29_455 ?
Nb1 Sb1 Nb1 123.256(7) 31 5_656 ?
Nb1 Sb1 Nb1 61.827(17) 5_656 11_545 ?
Nb1 Sb1 Nb1 123.256(7) . 11_544 ?
Nb1 Sb1 Nb1 69.850(19) 31 29_455 ?
Nb1 Sb1 Nb1 154.08(3) 11_544 5_656 ?
Nb1 Sb1 Nb1 62.537(13) 29_455 11_545 ?
Nb1 Sb1 Nb1 94.574(17) 19_566 11_544 ?
Nb1 Sb1 Nb1 94.574(17) 19_566 11_545 ?
Nb1 Sb1 Nb1 111.808(17) 11_544 11_545 ?
Nb1 Sb1 Nb1 62.738(11) . 5_656 ?
Nb1 Sb1 Nb1 63.53(2) 29_455 19_566 ?
Nb1 Sb1 Nb1 62.738(11) 31 11_544 ?
Nb1 Sb1 Nb1 62.738(11) . 5_655 ?
Nb1 Sb1 Nb1 94.574(17) 29_455 5_656 ?
Nb1 Sb1 Nb1 61.827(17) 11_544 5_655 ?
Nb1 Sb1 Nb1 62.537(13) 19_566 5_656 ?
Nb1 Sb1 Nb1 154.08(3) 11_545 5_655 ?
Pt1 Sb1 Nb1 76.932(10) . 11_545 ?
Pt1 Sb1 Nb1 127.800(18) . 11_544 ?
Pt1 Sb1 Nb1 127.800(18) . 5_655 ?
Pt1 Sb1 Nb1 137.142(6) . 19_566 ?
Pt1 Sb1 Nb1 80.004(13) 17_656 . ?
Pt1 Sb1 Nb1 127.800(18) 17_656 5_656 ?
Pt1 Sb1 Nb1 137.142(6) 17_656 19_566 ?
Pt1 Sb1 Nb1 76.932(10) 17_656 11_544 ?
Pt1 Sb1 Nb1 137.142(6) . 29_455 ?
Pt1 Sb1 Nb1 80.004(13) . . ?
Pt1 Sb1 Nb1 127.800(18) 17_656 11_545 ?
Pt1 Sb1 Nb1 80.003(13) 17_656 31 ?
Pt1 Sb1 Nb1 76.932(10) . 5_656 ?
Pt1 Sb1 Nb1 76.932(10) 17_656 5_655 ?
Pt1 Sb1 Nb1 80.003(13) . 31 ?
Pt1 Sb1 Nb1 137.142(6) 17_656 29_455 ?
Pt1 Sb1 Pt1 60.873(14) 17_656 . ?
Sb1 Nb1 Sb1 159.850(19) . 3_655 ?
Sb1 Nb1 Sb1 83.32(2) . 27 ?
Sb1 Nb1 Sb1 85.427(17) 3_655 27 ?
Sb1 Nb1 Sb1 85.427(17) 3_655 27_556 ?
Sb1 Nb1 Sb1 83.32(2) . 27_556 ?
Sb1 Nb1 Sb1 111.807(17) 27 27_556 ?
Sb1 Nb1 Nb1 61.117(14) . 5_655 ?
Sb1 Nb1 Nb1 124.271(14) 3_655 5_656 ?
Sb1 Nb1 Nb1 59.883(14) 3_655 23_666 ?
Sb1 Nb1 Nb1 59.086(8) 27 15_545 ?
Sb1 Nb1 Nb1 124.271(14) 3_655 5_655 ?
Sb1 Nb1 Nb1 146.25(2) . 3_655 ?
Sb1 Nb1 Nb1 113.665(17) 27_556 3_655 ?
Sb1 Nb1 Nb1 59.883(14) 3_655 23_665 ?
Sb1 Nb1 Nb1 142.548(19) 27_556 5_655 ?
Sb1 Nb1 Nb1 61.117(14) . 5_656 ?
Sb1 Nb1 Nb1 56.145(6) 27 5_655 ?
Sb1 Nb1 Nb1 143.215(17) 27_556 23_665 ?
Sb1 Nb1 Nb1 57.580(11) 27 23_665 ?
Sb1 Nb1 Nb1 58.235(12) 3_655 15_545 ?
Sb1 Nb1 Nb1 142.548(19) 27 5_656 ?
Sb1 Nb1 Nb1 57.580(11) 27_556 23_666 ?
Sb1 Nb1 Nb1 56.145(6) 27_556 5_656 ?
Sb1 Nb1 Nb1 125.316(14) . 23_665 ?
Sb1 Nb1 Nb1 113.665(16) 27 3_655 ?
Sb1 Nb1 Nb1 125.316(14) . 23_666 ?
Sb1 Nb1 Nb1 143.215(17) 27 23_666 ?
Sb1 Nb1 Nb1 53.904(17) 3_655 3_655 ?
Sb1 Nb1 Nb1 101.615(15) . 15_545 ?
Sb1 Nb1 Nb1 59.086(8) 27_556 15_545 ?
Nb1 Nb1 Nb1 154.145(4) 5_655 23_666 ?
Nb1 Nb1 Nb1 109.31(3) 5_655 5_656 ?
Nb1 Nb1 Nb1 154.145(4) 5_656 23_665 ?
Nb1 Nb1 Nb1 107.66(3) 23_666 23_665 ?
Nb1 Nb1 Nb1 102.987(3) 5_656 3_655 ?
Nb1 Nb1 Nb1 114.145(9) 5_656 15_545 ?
Nb1 Nb1 Nb1 90.0 23_666 15_545 ?
Nb1 Nb1 Nb1 56.862(16) 23_665 3_655 ?
Nb1 Nb1 Nb1 112.139(12) 15_545 3_655 ?
Nb1 Nb1 Nb1 65.349(10) 5_655 23_665 ?
Nb1 Nb1 Nb1 102.987(3) 5_655 3_655 ?
Nb1 Nb1 Nb1 114.145(9) 5_655 15_545 ?
Nb1 Nb1 Nb1 56.862(16) 23_666 3_655 ?
Nb1 Nb1 Nb1 65.349(10) 5_656 23_666 ?
Nb1 Nb1 Nb1 90.0 23_665 15_545 ?
Si1 Nb1 Sb1 96.108(5) . 27_556 ?
Si1 Nb1 Sb1 152.078(13) . 27 ?
Si1 Nb1 Sb1 97.856(15) . 3_655 ?
Si1 Nb1 Sb1 96.108(5) 17_666 27 ?
Si1 Nb1 Sb1 99.916(17) . . ?
Si1 Nb1 Sb1 152.078(13) 17_666 27_556 ?
Si1 Nb1 Sb1 97.856(15) 17_666 3_655 ?
Si1 Nb1 Sb1 99.916(17) 17_666 . ?
Si1 Nb1 Nb1 144.459(8) 17_666 15_545 ?
Si1 Nb1 Nb1 54.880(8) 17_666 5_655 ?
Si1 Nb1 Nb1 51.361(2) 17_666 3_655 ?
Si1 Nb1 Nb1 100.158(15) . 23_665 ?
Si1 Nb1 Nb1 144.459(8) . 15_545 ?
Si1 Nb1 Nb1 54.880(8) . 5_656 ?
Si1 Nb1 Nb1 100.968(15) 17_666 5_656 ?
Si1 Nb1 Nb1 54.459(8) . 23_666 ?
Si1 Nb1 Nb1 51.361(2) . 3_655 ?
Si1 Nb1 Nb1 100.158(15) 17_666 23_666 ?
Si1 Nb1 Nb1 100.968(15) . 5_655 ?
Si1 Nb1 Nb1 54.459(8) 17_666 23_665 ?
Si1 Nb1 Si1 55.973(10) . 17_666 ?
Nb1 Si1 Nb1 141.12(2) 5_656 17_666 ?
Nb1 Si1 Nb1 71.083(16) . 23_666 ?
Nb1 Si1 Nb1 77.279(4) 19_566 17_666 ?
Nb1 Si1 Nb1 71.083(16) 21_566 3_655 ?
Nb1 Si1 Nb1 70.239(15) 23_666 3_655 ?
Nb1 Si1 Nb1 141.12(2) 19_566 23_666 ?
Nb1 Si1 Nb1 70.239(15) 19_566 7_556 ?
Nb1 Si1 Nb1 71.083(16) 7_556 17_666 ?
Nb1 Si1 Nb1 77.279(4) 21_566 23_666 ?
Nb1 Si1 Nb1 124.027(10) 21_566 5_656 ?
Nb1 Si1 Nb1 70.239(15) . 5_656 ?
Nb1 Si1 Nb1 77.279(4) . 19_566 ?
Nb1 Si1 Nb1 77.279(4) . 3_655 ?
Nb1 Si1 Nb1 77.279(4) 21_566 7_556 ?
Nb1 Si1 Nb1 141.12(2) 3_655 7_556 ?
Nb1 Si1 Nb1 77.279(4) 3_655 17_666 ?
Nb1 Si1 Nb1 124.027(10) 19_566 3_655 ?
Nb1 Si1 Nb1 139.87(2) 23_666 17_666 ?
Nb1 Si1 Nb1 71.083(16) 19_566 5_656 ?
Nb1 Si1 Nb1 70.239(15) 21_566 17_666 ?
Nb1 Si1 Nb1 77.279(4) 23_666 5_656 ?
Nb1 Si1 Nb1 141.12(2) . 21_566 ?
Nb1 Si1 Nb1 139.87(2) . 7_556 ?
Nb1 Si1 Nb1 77.279(4) 5_656 7_556 ?
Nb1 Si1 Nb1 124.027(10) 23_666 7_556 ?
Nb1 Si1 Nb1 124.027(10) . 17_666 ?
Nb1 Si1 Nb1 139.87(2) 3_655 5_656 ?
Nb1 Si1 Nb1 139.87(2) 21_566 19_566 ?
Si1 Si1 Nb1 62.014(5) 17_666 . ?
Si1 Si1 Nb1 62.014(5) 17_666 19_566 ?
Si1 Si1 Nb1 117.986(5) 17_666 7_556 ?
Si1 Si1 Nb1 62.014(5) 17_667 5_656 ?
Si1 Si1 Nb1 62.014(5) 17_667 23_666 ?
Si1 Si1 Nb1 117.986(5) 17_667 17_666 ?
Si1 Si1 Nb1 62.014(5) 17_667 21_566 ?
Si1 Si1 Nb1 117.986(5) 17_667 19_566 ?
Si1 Si1 Nb1 117.986(5) 17_667 3_655 ?
Si1 Si1 Nb1 117.986(5) 17_666 5_656 ?
Si1 Si1 Nb1 62.014(5) 17_666 3_655 ?
Si1 Si1 Nb1 62.014(5) 17_667 7_556 ?
Si1 Si1 Nb1 62.014(5) 17_666 17_666 ?
Si1 Si1 Nb1 117.986(5) 17_666 21_566 ?
Si1 Si1 Nb1 117.986(5) 17_667 . ?
Si1 Si1 Nb1 117.986(5) 17_666 23_666 ?
Si1 Si1 Si1 180.0 17_667 17_666 ?
Sb1 Pt1 Sb1 104.870(7) 11_545 17_656 ?
Sb1 Pt1 Sb1 104.870(6) 11_545 . ?
Sb1 Pt1 Sb1 104.870(6) 27_556 17_656 ?
Sb1 Pt1 Sb1 119.126(14) 27_556 11_545 ?
Sb1 Pt1 Sb1 104.870(6) 27_556 . ?
Sb1 Pt1 Sb1 119.126(14) 17_656 . ?
Sb1 Pt1 Pt1 120.437(7) 17_656 17_657 ?
Sb1 Pt1 Pt1 59.563(7) . 17_656 ?
Sb1 Pt1 Pt1 120.437(7) 11_545 17_656 ?
Sb1 Pt1 Pt1 59.563(7) 11_545 17_657 ?
Sb1 Pt1 Pt1 120.437(7) 27_556 17_656 ?
Sb1 Pt1 Pt1 59.563(7) 27_556 17_657 ?
Sb1 Pt1 Pt1 59.563(7) 17_656 17_656 ?
Sb1 Pt1 Pt1 120.437(7) . 17_657 ?
Pt1 Pt1 Pt1 180.0 17_657 17_656 ?

_shelx_res_file                  
;
TITL mdb2212_a.res in I4/mcm
    mdb2212.res
    created by SHELXL-2018/3 at 14:25:13 on 23-Dec-2020
CELL 1.54184 10.3803 10.3803 4.9348 90 90 90
ZERR 1 0.0002 0.0002 0.0002 0 0 0
LATT 2
SYMM -X,-Y,+Z
SYMM -Y,+X,+Z
SYMM +Y,-X,+Z
SYMM -X,+Y,0.5-Z
SYMM +X,-Y,0.5-Z
SYMM +Y,+X,0.5-Z
SYMM -Y,-X,0.5-Z
SFAC Nb Pt Sb Si
UNIT 16 0.56 8 4

L.S. 10
PLAN  10
SIZE 0.01 0.015 0.015
TEMP -113.1(10)
CONF
list 4
MORE -1
fmap 2
acta
REM <olex2.extras>
REM <HklSrc "%.\\MDB2212.hkl">
REM </olex2.extras>

WGHT    0.016600    7.221400
EXTI    0.001304
FVAR       0.98333
SB1   3    0.356967    0.143033    0.500000    10.25000    0.00896    0.00896 =
         0.01248    0.00000    0.00000   -0.00309
NB1   1    0.584286    0.292837    0.500000    10.50000    0.00626    0.00623 =
         0.00653    0.00000    0.00000   -0.00008
SI1   4    0.500000    0.500000    0.750000    10.12500    0.00268    0.00268 =
         0.00070    0.00000    0.00000    0.00000
PT1   2    0.500000    0.000000    0.750000     0.01745    0.01251    0.01251 =
         0.01171    0.00000    0.00000    0.00000
HKLF 4


REM  mdb2212_a.res in I4/mcm
REM wR2 = 0.0367, GooF = S = 1.240, Restrained GooF = 1.240 for all data
REM R1 = 0.0157 for 165 Fo > 4sig(Fo) and 0.0160 for all 167 data
REM 17 parameters refined using 0 restraints

END

WGHT      0.0166      7.2214

REM Highest difference peak  1.050,  deepest hole -0.774,  1-sigma level  0.186
Q1    1   0.3332  0.1668  0.3675  10.50000  0.05    1.05
Q2    1   0.5000  0.5000  0.8315  10.25000  0.05    0.67
Q3    1   0.5498  0.5000  0.7500  10.50000  0.05    0.65
Q4    1   0.3417  0.0767  0.5000  10.50000  0.05    0.56
Q5    1   0.6351  0.1993  0.5000  10.50000  0.05    0.52
Q6    1   0.6983  0.3413  0.3283  11.00000  0.05    0.45
Q7    1   0.5534 -0.0534  0.6368  10.50000  0.05    0.44
Q8    1   0.5210  0.2363  0.5000  10.50000  0.05    0.44
Q9    1   0.5683  0.3563  0.5000  10.50000  0.05    0.42
Q10   1   0.2764  0.1795  0.5000  10.50000  0.05    0.41
;
_shelx_res_checksum              92075
_shelx_hkl_file                  
;
   0   0   2 213207. 5599.74  12
   0   0  -2 220246. 5692.58  11
   0   0  -4 202607. 5642.76   8
   0   0  -4 214236. 5641.78   7
   0   0  -4 202553. 5657.08   2
   0   0  -6 95244.9 2575.75   8
   1   0  -1 26.8082 89.8081  11
   0   1   1 126.003 53.9123  12
   0  -1  -1 3.11294 67.7768  11
  -1   0   1 24.7678 118.284  14
   1   0  -3-12.9382 108.442  11
   1   0  -3 13.0276 119.496   8
   0  -1  -3 38.9510 128.546   2
   1   0  -3 13.0697 127.223   2
  -1   0  -3 49.5785 120.652   2
   0  -1  -3 39.7549 126.751   8
   0   1  -3 98.5174 116.733   2
   0  -1  -5-99.6345 144.731   8
   1   0  -5-15.8225 150.660   7
   1   0  -5-16.0962 148.355   8
  -1   0  -5-47.6020 151.087   8
   0   1  -5 61.6488 138.594   7
   0   1  -5 90.5405 137.061   8
   1   0  -5-52.1339 149.824   2
  -1   0  -5 53.4149 136.008   7
   1   1   0 213.877 51.2171  12
   1  -1   0 297.266 68.8216   1
  -1  -1   0 260.642 47.1833   1
  -1   1   0 148.026 79.3871  14
   1   1   2 256.933 67.6912  12
  -1  -1   2 270.789 67.5424  14
   1  -1  -2 331.095 100.620  11
   1  -1  -4 187.522 157.930   7
  -1   1  -4-15.6907 140.444   7
   1   1  -4 273.420 160.622   2
  -1   1  -4 253.333 151.496   8
  -1   1  -4 89.3466 154.115   2
   1   1  -4 308.347 155.647   7
   1  -1  -4 126.321 159.018   8
  -1  -1  -4 89.9782 146.434   8
  -1   1  -4 167.718 167.475   9
   1   1  -4 250.766 157.072   8
   1  -1  -6 93.3335 72.2761   8
   0   2   0 10019.7 313.943  12
  -2   0   0 9390.10 305.378  14
   0  -2   0 9711.75 322.744   1
  -2   0  -2 43834.7 1261.68  15
   0   2  -2 43623.1 1256.71  11
   0   2   2 45107.6 1211.89  12
   2   0  -2 45579.3 1294.29  11
   0  -2  -2 43171.7 1272.63  11
  -2   0   2 44527.1 1286.87  14
   2   0  -4 3004.23 272.799   8
   0  -2  -4 3273.10 289.349   2
   0   2  -4 2869.63 278.977   9
  -2   0  -4 3053.91 284.446   9
   0  -2  -4 3568.19 296.140   8
  -2   0  -4 3190.51 274.618   8
   2   0  -4 3307.55 282.594   7
   0   2  -4 3264.97 281.824   2
   0   2  -4 3390.55 258.228   8
   0   2  -4 3143.95 275.110   7
   2   0  -4 2933.63 280.778   2
   0  -2  -4 3253.99 272.124   4
   0  -2  -4 2871.65 263.560   7
   0  -2  -6 11683.5 395.699   8
   2   0  -6 11402.2 376.102   8
   1   2  -1 10441.0 335.965  11
  -1  -2   1 10406.4 343.337   1
  -2   1   1 8832.01 377.861  14
   1   2   1 10710.7 345.001  12
  -1   2   1 10094.7 331.872  12
   1  -2  -1 9543.08 339.808  11
   2   1  -1 11666.9 318.515  12
   1   2  -1 10131.7 331.605  12
  -1   2  -1 10526.8 293.257  14
  -2  -1   1 10348.6 329.071  14
   2  -1  -1 10807.4 324.472   1
  -2   1  -1 10554.3 318.061  14
   1  -2  -1 11170.9 359.162   1
   2  -1  -1 10421.8 361.774  11
  -1   2  -3 5003.28 281.939   2
  -1   2   3 4979.04 289.851  14
  -1   2  -3 5056.94 278.453   7
   2   1  -3 5233.03 302.127   8
  -2   1   3 5123.99 286.686  14
   1  -2  -3 5189.94 312.267   7
   1  -2  -3 5536.57 299.105   4
   2  -1  -3 5261.52 306.033   7
  -2   1  -3 4255.94 272.378   2
   1   2  -3 4909.40 283.282   7
  -2   1  -3 5272.12 272.813   8
  -2   1  -3 5322.97 354.577   9
  -2  -1  -3 4961.92 323.531   9
  -2  -1  -3 4764.80 288.622   8
   1   2  -3 5309.21 298.880  11
   2   1  -3 5607.18 308.609   7
   1  -2  -3 5394.92 314.812   2
  -2  -1  -3 4210.72 285.753   2
  -1  -2  -3 4844.07 307.730   8
   1   2  -3 5089.08 297.839   2
  -1  -2  -3 5407.32 300.951   4
  -1   2  -3 5307.91 344.381   9
   2  -1  -3 4959.49 300.479  11
   2  -1  -3 5379.79 315.082   2
   1  -2  -3 5216.17 297.623  11
  -1  -2   3 5239.59 285.926   1
  -1  -2  -3 4556.84 299.721   2
   2  -1  -3 4606.54 300.235   8
   2   1   3 5337.98 222.382  12
   1   2  -3 4614.85 303.157   9
   2   1  -3 5306.65 314.596   2
  -2   1  -5 1610.22 208.407   9
   2   1  -5 1712.21 229.399   7
   1   2  -5 1387.09 210.375   7
   1  -2  -5 1782.17 218.594   2
   1   2  -5 1579.88 187.063   8
  -1   2  -5 1503.91 189.449   7
  -2   1  -5 1969.15 202.899   8
   2  -1  -5 1672.35 207.064   8
   1  -2  -5 1560.11 200.576   8
   2   1  -5 1609.06 221.080   2
  -1   2  -5 1827.04 183.017   8
   2   1  -5 1645.29 194.403   8
  -1  -2  -5 2060.43 224.730   8
   1   2  -5 1671.37 211.243   2
  -2  -1  -5 1625.97 208.816   8
  -2   2   0 15366.1 507.220  14
   2  -2   0 15189.1 495.836   1
  -2  -2   0 15162.6 462.273   1
  -2  -2   2 50816.4 1365.82   1
   2   2  -2 49646.3 1451.31  11
  -2  -2  -2 49891.9 1438.73  15
   2  -2  -2 52025.2 1457.18  11
   2   2   2 50613.8 1414.73  12
  -2   2   2 48486.0 1475.61  14
   2   2  -4 6167.63 383.816   2
   2   2  -4 6169.45 379.995   7
  -2   2  -4 6692.66 346.422   8
  -2  -2  -4 6723.90 399.508   8
   2  -2  -4 6355.79 392.084   8
   2  -2  -4 5927.91 379.355   2
  -2   2  -4 6084.81 404.729   9
  -2   2  -4 6347.95 359.112   7
   2   2  -4 6750.71 380.143   8
   2  -2  -6 15908.9 490.903   8
   0  -3  -1 6.95058 106.420   1
   3   0  -1-28.7805 109.780  11
   0   3  -1 1.66567 48.8270  14
   0  -3   1 23.8014 140.693   1
  -3   0   1-6.56500 115.813  14
   0   3   1-4.78163 83.4626  12
   0   3  -1-32.5753 114.328  12
   3   0  -3 123.233 144.698   8
  -3   0  -3 169.419 114.207   8
   3   0  -3 29.7920 116.611  11
   0  -3   3-65.3508 139.317   1
   0  -3  -3 83.4875 152.489   2
  -3   0  -3 168.141 188.790   9
  -3   0   3 19.8378 99.8495  14
   0   3  -3 124.346 119.165   2
   0   3  -3 99.4711 112.957   7
   3   0  -3-15.2946 145.651   2
   0  -3  -3-15.5062 146.330   8
   0  -3  -3 71.6777 143.123   4
   3   0  -3 58.9621 142.259   7
   3   0   3 295.946 95.7293  12
   0   3  -3 33.6731 170.140   9
   0   3  -5 76.6401 141.953   7
   0  -3  -5 79.7724 132.940   8
  -3   0  -5 108.459 147.035   9
   3   0  -5-125.659 142.669   2
  -3   0  -5-44.0939 139.953   8
   3   0  -5 44.4060 136.427   8
  -1   3   0 1216.61 146.737  12
   1  -3   0 1324.28 131.829   1
   1   3   0 1258.67 63.7502  11
   1  -3   0 1277.65 70.1707  11
  -3   1   0 1135.20 125.593  14
   1   3   0 1133.01 120.718  12
  -1  -3   0 1362.80 127.821   1
  -3  -1  -2 483.359 121.081  15
   1  -3  -2 398.402 113.363  11
  -1  -3   2 398.849 132.647   1
   1   3   2 352.294 91.7494  12
  -3  -1   2 359.577 96.1474  14
  -1   3   2 238.496 75.5939  12
   1   3  -2 271.622 84.9089  11
   1  -3   2 289.893 146.320   1
  -3   1  -2 366.588 110.408  15
  -3   1   2 406.696 141.444  14
   3  -1  -2 369.469 117.999  11
   3   1  -4 475.610 188.517   2
   1  -3  -4 468.095 171.791   4
  -3   1  -4 144.123 190.840   9
  -1   3  -4 364.472 196.408   9
   3  -1  -4 290.814 156.924  11
  -1   3  -4 403.106 165.785   7
   1   3  -4 347.643 170.836   7
   1  -3  -4 178.761 167.309   2
   3   1  -4 199.292 159.794   8
   1   3  -4 337.233 162.191   2
   3   1  -4 37.2757 164.373   7
  -3  -1  -4 290.533 169.944   8
  -3   1  -4 713.032 156.534   8
  -3  -1  -4 190.036 181.938   9
   1  -3  -4 19.4121 179.094   8
   3  -1  -4 529.896 181.991   8
  -1  -3  -4 238.153 167.404   4
   2   3  -1 107054. 2899.22  11
   2   3  -1 106450. 2922.58  13
   3  -2  -1 110089. 2903.71   1
   2   3  -1 102477. 2915.41  12
  -2  -3   1 101910. 2883.79   1
   2  -3  -1 113541. 2937.31   1
   3   2  -1 107225. 2939.21  11
  -3   2  -1 113091. 2894.81  14
   2  -3   1 107251. 2969.27   1
   2  -3  -1 111047. 2906.81  11
  -2   3  -1 112802. 2878.63  14
   3  -2  -1 109260. 2935.53  11
   3   2  -1 104664. 2902.24  12
  -3  -2   1 109212. 2892.51  14
  -2   3   1 111954. 2964.92  14
   2   3   3 79656.3 2200.14  12
   3  -2  -3 80308.4 2309.84  11
  -2  -3  -3 75142.7 2307.97   8
   3   2  -3 79256.2 2312.64   2
   2  -3   3 76266.5 2341.61   1
   2   3  -3 77847.7 2279.46   2
  -3  -2  -3 78423.2 2302.42   8
  -3   2  -3 79656.0 2255.01   7
  -3  -2  -3 76380.3 2351.67   9
   3  -2  -3 81365.3 2318.43   2
   2   3  -3 78205.2 2289.03  11
  -2   3  -3 83070.0 2282.49   7
   2  -3  -3 82934.5 2339.06   8
  -2   3  -3 80215.1 2396.06   9
   3   2   3 81382.1 2218.86  12
  -2  -3  -3 80481.6 2309.78   4
  -3   2  -3 79387.7 2393.24   9
   3   2  -3 80634.3 2318.48  11
   2  -3  -3 76706.0 2289.31   4
   3  -2  -3 80022.0 2332.82   8
   2  -3  -3 80495.9 2303.54   2
   3   2  -3 76951.7 2295.83   7
  -2   3   3 82230.0 2320.55  14
  -3   2   3 82128.4 2298.88  14
   2  -3  -3 78770.9 2302.51  11
   3   2  -3 79238.4 2306.27   8
  -3  -2  -3 82946.4 2298.13   6
   3   2  -5 45078.7 1390.93   2
  -3   2  -5 43784.4 1391.09   9
   3  -2  -5 45196.7 1370.50   2
   2   3  -5 45134.6 1382.12   2
   3   2  -5 45619.4 1359.24   8
  -3  -2  -5 45952.1 1411.00   8
   3  -2  -5 43475.3 1372.51   8
   2  -3  -5 45073.9 1357.64   2
   2   3  -5 46067.5 1403.18   7
   3   2  -5 42980.2 1389.91   7
  -2  -3  -5 45284.1 1406.25   8
  -2   3  -5 42487.6 1350.04   7
  -3   3   0 49150.4 1401.90  14
   3  -3   0 46783.7 1400.55   1
   3   3   0 51204.2 1397.69  12
  -3   3   2 43348.6 1345.11  14
   3   3  -2 45343.3 1309.65  11
   3   3  -2 44252.5 1297.80  13
   3  -3  -2 43685.0 1267.93   1
   3  -3  -2 43742.7 1308.42  11
   3   3   2 42822.7 1281.97  12
   3  -3   4 19001.4 799.029   1
   3  -3  -4 19568.9 757.564   8
   3  -3  -4 19406.9 745.378   2
   3   3  -4 19478.7 762.370   2
  -3   3  -4 20091.0 735.883   7
  -3  -3  -4 19719.5 788.977   8
   3   3  -4 19214.3 734.040   8
  -3   3  -4 20078.7 817.339   9
  -4   0   0 42612.0 1212.52  14
   0   4   0 43641.2 1224.06  12
   4   0   0 41428.8 1261.59  13
   4   0   2 77866.2 2196.08  13
   0  -4   2 76887.5 2277.72   1
  -4   0  -2 80584.6 2212.88  15
  -4   0   2 79444.0 2237.26  14
   0   4   2 81315.6 2175.04  12
   4   0  -2 77175.6 2250.15  11
   4   0  -4 17412.9 716.610  11
   4   0  -4 17657.4 706.611   8
   0   4  -4 16874.6 658.420   2
  -4   0  -4 17350.4 738.939   9
   4   0  -4 17047.7 711.987   2
   0   4  -4 17230.6 694.496   7
   0   4   4 15617.2 677.841  14
  -4   0  -4 16528.8 678.845   8
   0  -4  -4 17243.3 692.091   2
   0  -4  -4 17472.7 721.978   8
   0  -4  -4 17106.7 696.191   4
   4   0  -4 17769.2 728.700   7
   1  -4   1 108818. 3076.00   1
   4   1   1 102242. 3033.19  13
  -1  -4  -1 111385. 3056.74   1
  -1   4   1 117609. 3024.26  12
   1   4  -1 108174. 3022.63  13
  -4   1  -1 117286. 3006.32  14
   1   4   1 118929. 3028.73  12
   4   1  -1 111611. 3043.33  13
   1   4  -1 109485. 2951.23  11
   1  -4  -1 114311. 3056.20   1
  -1   4  -1 112956. 2965.91  14
   1   4  -1 109221. 3030.80  12
  -4  -1   1 110367. 3019.51  14
  -4   1  -1 112402. 3014.86  15
   4   1  -1 110243. 2998.08  12
  -4  -1  -1 118434. 3029.85  15
   4  -1  -1 110302. 3060.09  13
   4  -1  -1 113922. 3051.53  11
  -1  -4   1 108548. 3036.05   1
  -4  -1   1 114347. 3057.03  15
   1  -4  -1 109452. 2971.47  11
   4   1   3 78373.4 2233.04  12
  -4   1  -3 82834.1 2409.47   9
   1  -4  -3 79419.6 2287.60   2
  -1   4   3 77505.8 2308.41  14
  -1   4  -3 78902.9 2285.92   7
  -1   4  -3 78556.1 2395.17   9
   4   1  -3 82187.5 2335.90   2
   4  -1  -3 83025.3 2340.87  11
  -4  -1  -3 79730.8 2292.25   8
   4  -1  -3 77799.8 2318.26   8
   4  -1  -3 79542.0 2325.68   7
   1  -4  -3 81614.8 2316.47   4
  -4  -1  -3 76873.3 2290.40   6
   4   1  -3 76408.7 2308.86   7
  -1  -4  -3 77089.4 2331.11   8
   1  -4   3 85448.0 2387.39   1
  -4  -1  -3 78391.2 2391.14   9
  -4   1  -3 77837.4 2256.36   8
   1  -4  -3 79804.4 2332.62   8
  -1  -4  -3 78776.2 2294.58   2
  -4   1   3 77596.8 2264.44  14
  -1  -4  -3 80327.1 2316.32   4
  -4  -1  -5 45557.5 1378.31   9
   4   1  -5 45903.3 1418.02   2
  -4   1  -5 45007.5 1410.05   9
   1   4  -5 45444.3 1427.11   7
   1  -4  -5 47784.4 1405.14   8
   4  -1  -5 45797.7 1399.88   8
  -1   4  -5 47027.9 1415.70   7
   4   1  -5 46648.6 1395.91   8
  -2   4   0 69123.5 1962.59  14
   4  -2   0 69786.5 1938.17   1
   2   4   0 70345.5 1950.50  12
   2   4   0 70685.6 1876.94  11
   2  -4   0 69570.5 1875.76  11
  -2  -4   0 69719.7 1942.10   1
   2  -4   0 69078.9 1969.59   1
  -4  -2   0 72652.6 1941.78  15
   2   4   0 71692.0 1937.42  13
   4   2   0 71138.6 1956.77  12
  -4   2   0 67513.2 1954.58  14
   2  -4  -2 18003.7 614.824   1
   4   2  -2 16962.6 584.612  13
   4   2   2 17629.0 604.130  12
   2   4  -2 17012.0 560.344  11
  -4  -2   2 16697.4 543.625  14
  -4   2   2 16372.4 622.545  14
  -2  -4   2 16797.6 536.103   1
   2  -4   2 16716.4 661.467   1
   4   2  -2 17110.5 623.191  11
  -4  -2  -2 16159.2 588.554  15
   4  -2  -2 16232.4 606.903  11
   2   4   2 17142.1 580.491  12
   2  -4  -2 16559.0 582.482  11
   2   4  -2 17497.9 604.421  13
   4   2  -4 34298.1 1149.74   8
   4  -2  -4 34139.2 1143.16   2
   2   4  -4 33970.4 1117.83   2
   4  -2  -4 34163.6 1147.73  11
  -2   4   4 34044.1 1114.91  14
   2  -4  -4 35098.3 1157.56   8
   2  -4  -4 33044.9 1125.09   4
   4   2  -4 34276.6 1178.55  11
  -4   2  -4 35294.4 1219.86   9
  -4  -2  -4 33692.8 1177.73   8
  -2   4  -4 33950.9 1217.28   9
  -2  -4  -4 34748.3 1187.22   8
  -4  -2   4 32043.1 1125.84  15
   4   2  -4 34549.9 1168.50   2
  -2   4  -4 33887.0 1141.49   7
   2  -4  -4 33682.1 1117.24   2
  -4  -2  -4 33306.1 1170.76   9
   3  -4  -1 12924.8 432.210  11
  -3   4  -1 11918.4 417.773  14
   4   3   1 13438.6 450.852  13
   4   3  -1 13081.6 457.266  12
   4  -3  -1 12196.2 436.328   1
  -4  -3  -1 13022.5 459.549  15
   3   4  -1 13375.1 435.174  11
   4   3  -1 12741.4 471.432  11
  -3   4   1 12449.5 503.207  14
  -4  -3   1 12618.9 453.918  15
   4  -3  -1 12551.4 450.340  11
   3   4  -1 13723.9 475.205  12
  -3  -4   1 12373.0 402.110   1
  -4   3  -1 11706.5 426.820  14
   4  -3   1 12751.5 494.319   1
  -4   3   1 12244.3 492.299  14
   4   3  -1 12693.1 477.835  13
   3  -4   1 13648.6 517.494   1
   3  -4  -1 12828.7 465.229   1
   3   4  -1 12796.2 472.370  13
  -3  -4  -1 13305.7 449.546  15
   4   3   1 13504.1 488.348  12
   3   4   1 12364.4 434.953  13
   4  -3  -3 7905.06 409.057   2
  -4  -3  -3 9110.37 444.036   6
   4  -3  -3 8147.68 403.760  11
   4   3  -3 8728.15 436.291  11
   3   4  -3 9223.52 415.838  11
   3  -4   3 8505.91 479.769   1
   3  -4  -3 7862.61 400.611   2
   4   3  -3 8350.11 421.962   7
  -3   4  -3 8274.78 406.592   7
   3  -4  -3 8180.54 395.613  11
  -3  -4  -3 7772.77 443.667   8
  -4  -3  -3 8851.99 494.286   9
  -4  -3   3 7660.93 402.626  15
   4  -3   3 7897.05 470.232   1
   3  -4  -3 8180.33 420.382   8
   4  -3  -3 7882.49 416.534   8
   3   4   3 8466.36 368.259  12
   4   3  -3 8133.95 425.557   8
  -4   3   3 7681.15 408.544  14
   3   4  -3 7625.12 409.807   7
   4   3   3 8234.20 377.648  12
  -3   4   3 8879.39 443.855  14
  -4   3  -3 9349.86 404.036   7
   4   3  -3 7944.38 420.336   2
   3  -4  -3 8729.71 427.184   4
  -3   4  -5 4021.00 231.981   7
   3  -4  -5 4124.50 229.692   8
   4   3  -5 4484.32 253.068   2
   4  -3  -5 3836.29 221.126   2
   4  -3  -5 3861.95 230.337   8
   4   4   0 30744.2 954.324  12
  -4  -4   0 30707.1 899.393  15
   4  -4   0 31040.9 947.101   1
  -4   4   0 28854.6 938.046  14
   4   4   0 28939.1 927.856  13
  -4   4  -2 2029.15 227.901   6
   4   4   2 2339.78 201.914  12
   4   4  -2 2394.51 192.974  11
   4   4  -2 2269.15 207.145  13
   4   4   2 2051.37 181.328   3
   4   4  -2 2093.83 214.366   3
  -4   4  -2 2307.97 249.168   9
  -4  -4  -2 2032.52 186.239   4
  -4  -4  -2 2358.31 202.288  15
   4  -4  -2 1880.26 191.235   8
   4   4  -2 2060.72 189.916   7
   4  -4   2 2338.26 239.563   1
   4  -4  -2 2240.19 178.678  11
   4  -4  -2 1930.31 206.476   4
   4   4  -4 12617.9 558.097   7
  -4   4  -4 12220.8 517.541   7
   4   4  -4 12226.2 529.773   2
   4  -4  -4 12869.7 511.800   2
  -4   4  -4 12362.0 604.980   9
  -4  -4  -4 12832.3 537.017   6
   4  -4   4 11555.0 579.931   1
   4  -4  -4 12363.0 519.571   8
   5   0   1 115.535 146.782  13
   0   5   1 105.298 111.909  12
  -5   0   1-30.9448 117.215  14
   0  -5   1-25.6364 148.836   1
   0   5  -1 393.381 142.549  12
   0  -5  -1 45.5398 117.802   1
   5   0  -1-11.5877 140.924  13
   5   0  -1 136.489 124.666  11
  -5   0  -1 268.161 107.819  15
   0  -5  -3 34.4809 150.263   4
   0  -5  -3-91.0290 170.202   8
   5   0   3-27.4575 118.362  12
  -5   0  -3 46.0408 217.214   9
  -5   0   3-38.2452 112.300  14
  -5   0  -3-16.1229 153.521   6
   0  -5   3 59.1490 175.499   1
   5   0  -3 35.4475 130.134  11
  -5   0  -3 45.4665 130.663  15
   5   0  -3-126.083 167.600   2
   5   0  -5 10.8050 101.016   8
   5   0  -5 277.852 118.380   2
  -5   0   5-18.0388 91.1395  15
   0  -5  -5 11.0894 100.726   8
  -5   0  -5 23.2429 121.585   9
   0   5  -5-90.6796 134.003   7
   5  -1   0 30816.4 897.103   1
  -5   1   0 29385.0 929.228  15
  -1  -5   0 30770.2 946.903   1
   1  -5   0 32581.5 972.927   1
  -1   5   0 31707.8 964.734  12
   1   5   0 31047.3 939.123  12
   5   1   0 28369.0 959.264  13
  -5   1   0 28959.3 926.262  14
   5   1  -2 20761.9 793.248   3
   1  -5  -2 20519.8 754.609   4
  -5   1  -2 21806.5 754.371   6
  -5   1   2 20573.7 750.951  14
  -5  -1  -2 20927.9 724.354  15
  -5  -1  -2 20532.7 743.883   6
   5   1  -2 22805.3 783.136   2
   1  -5  -2 22469.9 772.004   1
  -1  -5   2 21531.5 742.976   1
   1  -5   2 22959.5 821.253   1
  -1  -5  -2 20556.6 746.953   4
  -1   5   2 21155.4 695.847  12
   5  -1  -2 20919.8 745.347  11
   1   5   2 22544.0 710.816  12
   1   5  -2 20686.1 713.619   7
   5   1  -2 20639.3 709.726  13
  -1   5  -2 20701.0 817.993   9
  -5  -1   2 20352.6 710.395  14
  -5   1  -2 21618.6 716.417  15
   5   1   2 21696.7 696.902  13
   5  -1  -2 20307.4 752.756   2
  -5   1  -2 21588.3 833.174   9
  -1   5   4 14163.3 630.124  14
   1  -5  -4 16833.7 655.860   8
   5   1  -4 16041.9 672.829  11
  -5  -1   4 15360.2 645.698  15
  -5  -1  -4 15589.9 685.883   9
  -5   1  -4 15721.3 707.038   9
  -1  -5  -4 14968.4 650.921   4
   1  -5  -4 16422.9 658.938   4
  -1  -5  -4 16169.8 675.238   8
   5  -1  -4 15161.6 649.529  11
   5  -1  -4 15079.7 634.533   8
   5   1  -4 15204.9 642.337   8
   5   1  -4 15190.5 649.985   2
   1   5   4 14431.1 648.650  14
  -1   5  -4 15708.4 653.671   7
   2  -5  -1 53788.5 1568.70   1
   5   2  -1 56073.1 1536.08  12
  -5  -2   1 52478.4 1561.03  15
   5   2  -1 54487.2 1584.49  11
   5  -2  -1 55641.8 1560.45  11
   5   2   1 53788.1 1591.41  12
   2   5   1 55935.8 1522.00  13
  -5   2  -1 52209.4 1518.12  14
   5   2   1 55916.7 1559.13  13
   5   2  -1 54476.1 1573.13  13
  -2  -5   1 52900.3 1529.77   1
  -2  -5  -1 46693.9 1566.00   1
  -2  -5  -1 52508.7 1513.76  15
  -2   5   1 49688.6 1572.21  14
  -5  -2   1 54064.6 1534.81  14
   2   5  -1 54060.8 1557.78  13
   2   5  -1 55742.8 1567.98  12
  -5   2  -1 53127.9 1527.49  15
   2  -5   3 33982.2 1204.44   1
  -2   5   3 34754.8 1175.34  14
   5   2  -3 35067.2 1170.72  11
  -5  -2  -3 33452.5 1151.44   6
   5  -2  -3 35422.8 1135.77  11
   5  -2  -3 35090.0 1142.09   2
   5   2  -3 32612.8 1152.43   2
  -2   5  -3 37945.4 1159.43   7
   5   2  -3 34413.5 1145.50   7
  -5  -2  -3 36028.0 1160.48  15
  -5   2   3 33391.5 1111.84  14
  -5  -2   3 32687.4 1153.26  15
   5   2   3 32296.5 1090.19  12
  -2  -5  -3 35331.3 1190.53   8
   2  -5  -3 35616.3 1144.38   8
   2  -5  -3 37410.7 1173.01   4
   2   5   3 34628.9 1058.79  12
  -5  -2  -3 32364.9 1219.98   9
   2   5  -3 34220.5 1127.49   7
   5  -2  -3 32282.7 1128.74   8
  -5   2  -3 31922.4 1132.86   6
   5  -2  -5 15526.5 553.065   2
   5   2  -5 16199.0 576.170   2
  -5   2  -5 16686.9 602.623   9
  -5  -2  -5 15853.2 549.928   9
  -5   2   5 15741.9 563.701  15
   2  -5  -5 16145.4 546.872   8
   5   2  -5 16781.2 557.746   8
  -2   5  -5 15705.3 579.904   7
   3   5   0 8206.78 350.374  13
   5   3   0 8777.43 383.706  12
  -3  -5   0 8431.25 345.271   1
   3   5   0 7906.51 372.217  12
   5  -3   0 8920.24 356.482   1
  -5   3   0 7670.14 336.826  15
  -5  -3   0 8625.64 349.209  15
   3  -5   0 7531.96 363.304   1
  -3   5   0 7091.32 352.145  14
  -5   3   0 7451.16 352.139  14
  -3   5  -2 5099.97 339.002   9
   3   5  -2 5174.24 301.957  13
  -5  -3  -2 4283.15 277.288  15
   3  -5   2 4197.47 323.038   1
   5   3  -2 4821.15 314.715   2
  -5  -3  -2 4381.88 287.168   6
   3   5  -2 4957.75 233.383  11
   5   3  -2 4354.49 267.746   7
   3   5   2 4690.31 274.855  12
   5   3   2 5096.50 293.758  12
  -5   3  -2 4647.79 338.728   9
   3   5  -2 4584.17 262.210   7
   5  -3  -2 3834.61 269.680   2
   5   3  -2 4949.23 321.167   3
  -3  -5  -2 4812.15 328.641   8
  -3   5   2 3645.41 284.941  14
   5  -3  -2 4829.76 286.161   4
  -3  -5  -2 3954.67 265.794   4
   3  -5  -2 4764.03 308.685   4
   5   3  -2 4966.94 298.020  11
   5  -3   2 4411.23 304.046   1
  -5   3   2 4200.38 299.069  14
   5  -3  -2 4538.47 265.140  11
   5   3  -2 4978.28 289.332  13
   3  -5  -2 5209.41 280.826   1
  -5  -3   2 4412.30 282.083  15
  -5   3  -2 4555.89 308.360   6
   3  -5   4 4226.54 328.806   1
   5  -3  -4 3994.30 266.918  11
   5   3  -4 4855.18 314.900  11
  -3  -5  -4 4488.99 294.679   6
   5  -3  -4 3640.12 261.173   2
  -5  -3  -4 3738.66 308.757   9
   5  -3   4 3976.44 332.046   1
   3  -5  -4 3618.85 236.879   2
  -5   3  -4 3941.57 331.012   9
  -3   5   4 3488.37 261.350  14
   3   5  -4 3917.87 299.141   7
  -3  -5  -4 4801.37 350.680   8
   3  -5  -4 4319.20 284.154   4
   3  -5  -4 4234.85 272.676   8
   5  -3  -4 3981.84 271.828   8
   5   3  -4 4902.85 312.193   8
   5   3  -4 4394.78 307.664   2
  -5  -3  -4 3994.23 289.633   6
  -3   5  -4 4409.43 302.874   7
   5   3  -4 4563.21 313.900   7
   4  -5  -1 356.630 137.225   4
   4   5  -1 210.110 129.109  13
  -5   4  -1 319.652 158.803   6
  -4   5   1 145.320 139.785  10
   5   4  -1 218.583 113.157  11
   5   4  -1 240.117 132.251  13
  -4   5  -1 189.618 170.917   6
   5  -4  -1 63.9551 86.0919  11
   4   5  -1 223.263 82.1182  11
  -4   5  -1 275.547 159.105  10
  -5   4   1 140.672 144.005  10
  -5   4  -1 316.467 156.040  10
   4  -5  -1 369.034 112.916   1
   4  -5   1 317.912 154.949   1
  -4  -5  -1 215.637 104.295  15
   5   4  -1 292.404 132.316   3
  -5  -4  -1 186.910 129.017   5
  -4  -5   1 318.366 124.416   5
  -4  -5  -1 261.466 133.855   5
   4   5  -1 350.551 129.197   3
  -5   4  -1 378.040 102.165  14
   5   4   1 255.711 126.684   3
   5  -4  -1 369.480 100.652   1
  -5  -4   1 593.059 122.030  15
   4   5   1 244.485 124.697   3
   5  -4   1 127.283 142.500   1
   5   4   1 251.967 129.204  12
   5   4   1 305.935 121.176  13
  -5  -4   1 89.9547 127.415   5
  -5  -4  -1 319.680 123.828  15
   5  -4  -1 403.437 142.944   4
   4   5   1 267.530 108.796  13
   4   5   1 313.725 125.910  12
   5   4  -1 289.460 124.450  12
  -5   4   1 267.174 139.390  14
   4   5  -1 309.274 133.880  12
  -4   5   1 186.171 137.759  14
   5   4  -3 413.930 163.100   2
  -4   5  -3 522.102 170.992   7
   5   4  -3 463.601 146.964  11
  -5  -4  -3 459.171 188.101   6
   5   4  -3 450.698 168.073   8
   4  -5   3 712.345 213.046   1
   4  -5  -3 471.948 145.030   8
  -4   5  -3 206.199 206.927   9
  -5   4  -3 165.032 189.485   9
   5  -4  -3 157.170 126.926   8
  -5   4  -3 349.984 134.874   7
   5  -4  -3 485.883 139.445   2
  -4   5   3 330.469 153.547  14
   4   5   3 501.917 132.541  12
   4  -5  -3 594.403 161.341   4
   5   4  -3 464.928 163.598   7
   5   4   3 133.714 121.268  12
   5  -4  -3 513.374 145.593   4
  -5   4   3 357.771 142.096  14
   5  -4  -3 393.980 117.561  11
   4   5  -3 303.291 155.038   7
   4  -5  -5 474.923 79.2626   8
   5  -4  -5 376.707 68.1684   2
   5  -4  -5 435.127 82.8430   8
  -5   5   0 94877.8 2593.12  14
   5   5   0 90097.6 2595.29  13
  -5  -5   0 87602.9 2603.13   5
  -5   5   0 96707.6 2654.09  10
   5   5   0 87562.3 2619.78  12
   5  -5   0 93138.0 2595.36   1
  -5  -5   0 94285.0 2550.03  15
   5   5   0 90398.4 2555.89  11
   5   5  -2 83002.5 2452.74  13
   5   5   2 83726.4 2451.65  12
   5   5  -2 84336.9 2457.32   3
   5   5  -2 78569.0 2371.05  11
   5   5   2 82745.3 2400.17   3
  -5   5   2 91095.2 2399.37  10
  -5   5  -2 87954.5 2442.85   9
  -5  -5  -2 82957.3 2426.24  15
  -5  -5   2 85858.7 2410.19   5
  -5   5  -2 85159.0 2468.88   6
   5  -5   2 81030.0 2493.68   1
   5  -5  -2 83193.9 2429.87   4
  -5  -5  -4 53405.6 1611.95   6
   5  -5  -4 54126.8 1526.38   2
  -5   5  -4 56783.2 1668.42   9
   5   5  -4 54651.9 1609.58   7
   5  -5  -4 54720.5 1552.86   8
  -5   5  -4 50118.8 1568.48   7
  -6   0   0 1083.26 163.016  15
   0   6   0 1173.80 170.204  12
  -6   0   0 1019.62 145.888  14
   6   0   0 1212.51 205.727  13
   0   6   2 7249.30 358.190  12
   0   6  -2 8552.16 391.471   7
   6   0  -2 7605.06 398.079  11
   0  -6   2 8242.63 453.846   1
  -6   0   2 8129.86 402.771  14
  -6   0  -2 7571.93 397.957   6
   6   0  -2 7871.85 417.613   2
   0  -6  -2 8704.49 431.081   1
  -6   0   2 6388.73 393.283  15
   6   0  -2 8442.04 384.791  13
   6   0   2 8171.80 392.523  13
  -6   0  -2 8563.82 392.512  15
   0  -6  -2 8215.23 411.276   4
  -6   0  -4 194.175 156.971   6
   6   0  -4 563.856 164.306   2
   0  -6  -4 260.946 165.016   4
   0   6   4 112.491 155.423  14
  -6   0  -4 397.326 189.267   9
   0  -6  -4 15.5545 137.160   8
   6   0  -4 220.307 139.486   8
  -6   0   4 174.135 141.047  15
   0   6  -4 388.814 166.111   7
   6   0  -4 261.891 141.273  11
   6   1  -1 2426.77 228.049  13
  -1   6   1 2297.62 211.236  12
  -6  -1  -1 2218.24 207.806   6
  -6   1   1 2117.98 209.015  15
  -6   1  -1 2545.37 200.537  15
   1   6   1 2059.83 187.982  12
   6   1  -1 2036.02 178.344  12
  -1  -6   1 2608.81 218.229   1
  -6  -1   1 2057.71 193.747  14
   6  -1   1 2395.53 267.844  13
   1   6  -1 2482.73 225.280  12
   6  -1  -1 2250.36 225.665  13
  -6   1  -1 2039.14 172.126  14
   1  -6   1 2053.91 237.214   1
  -6  -1  -1 2443.78 198.977  15
   6  -1  -1 2343.36 207.821  11
   6   1   1 2091.53 219.306  13
  -6  -1   1 2115.04 210.217  15
   1  -6  -1 1788.54 205.011   1
   1  -6   3 1148.85 237.948   1
  -6   1  -3 1322.86 191.028  15
  -6   1  -3 1018.64 206.592   6
  -6  -1  -3 1173.93 201.650  15
  -6  -1  -3 1033.30 210.324   6
  -1   6   3 968.152 202.780  14
   6   1  -3 1296.14 207.417   2
  -6  -1  -3 992.425 253.641   9
  -1  -6  -3 1162.20 221.487   8
   6  -1  -3 1273.43 186.402  11
   1  -6  -3 1171.29 212.101   4
  -6  -1   3 1360.34 226.782  15
   1  -6  -3 1204.36 191.699   8
  -6   1   3 1033.04 177.014  14
   1   6  -3 1597.91 204.902   7
  -1   6  -3 1273.51 198.678   7
   6   1   3 1049.81 170.932  12
  -6  -1  -5 444.384 106.329   9
   1   6  -5 465.050 122.633   7
  -1   6  -5 380.909 113.882   7
   1  -6  -5 501.983 87.4205   8
  -6   1   5 466.946 97.6933  15
  -6   1  -5 713.120 128.970   9
   6  -1  -5 575.454 97.7629   8
   6   1  -5 626.369 100.379   8
   6   1  -5 325.880 99.2986   2
   2   6   0 37447.6 1093.86  13
   6   2   0 38078.9 1132.12  12
  -6   2   0 37413.7 1175.41   5
   2  -6   0 36232.0 1134.24   1
  -6  -2   0 34692.0 1128.65   5
   2   6   0 34596.8 1088.84  10
  -6  -2   0 33668.8 1083.07  15
  -6   2   0 35212.1 1084.93  15
  -6   2   0 33777.9 1090.13  14
  -2   6   0 35410.7 1104.49  14
  -2   6   0 32205.8 1119.55  10
   6  -2   0 35515.3 1057.56   1
  -2  -6   0 35394.4 1112.36   1
   2   6   0 33671.4 1106.74  12
  -6  -2  -2 5086.07 323.235   6
   6  -2  -2 5823.35 335.133   2
   6   2  -2 5597.79 349.059   2
  -2   6   2 5201.61 288.179  10
   6   2  -2 5210.16 329.461  11
   6   2   2 5720.70 343.277  12
  -6  -2   2 4884.12 325.082  15
  -6  -2   2 5309.80 318.790   5
   2   6   2 5209.30 292.823  10
   2   6   2 5350.44 303.191  12
   6   2  -2 5799.33 322.506  13
   2   6  -2 4679.08 282.715   7
   6  -2  -2 5550.72 313.448  11
   6   2   2 5288.00 278.539  13
  -6  -2   2 4890.35 278.699  14
  -2   6   2 4379.49 333.357  14
  -6   2  -2 5207.26 359.837   9
  -2  -6  -2 5926.95 331.849   4
   6   2  -2 5707.90 381.283   3
  -6   2  -2 5215.42 337.963   6
   2  -6  -2 5897.24 333.550   1
  -6   2  -2 6269.83 305.738  15
  -6  -2  -2 5068.17 317.321  15
   2  -6   2 5834.11 381.237   1
   2  -6  -2 5764.77 348.623   4
  -6   2   2 4882.03 318.814  14
  -2  -6   2 5565.11 290.877   5
   6  -2   4 21728.3 846.268   1
  -2  -6  -4 21884.9 755.147   6
  -6  -2  -4 20878.7 759.140   6
   6   2  -4 21465.2 777.763   2
  -6   2  -4 20770.0 806.828   9
  -2  -6  -4 21766.3 800.843   8
   2  -6  -4 20185.7 757.891   4
   2  -6  -4 21134.4 720.808   8
   6  -2  -4 18431.7 726.861   8
   6   2  -4 20836.8 760.313   8
  -6  -2   4 20416.4 741.276  15
   2   6  -4 20422.7 774.443   7
  -2   6  -4 22012.3 795.002   7
   6  -2  -4 20291.7 740.881   2
  -6  -2  -4 20168.0 795.640   9
   3   6   1 10493.9 428.941  13
  -6   3  -1 9887.52 476.227   6
   6   3   1 12045.4 509.410  12
   6   3  -1 11905.9 459.546  12
  -6  -3  -1 11425.4 468.655   6
   3   6  -1 11272.9 478.214  13
  -6   3  -1 10225.1 421.750  14
   6  -3  -1 10420.7 436.357  11
   6   3  -1 11477.5 488.025  11
   6   3  -1 12089.3 505.424   3
   6   3   1 11606.0 460.636   3
   3   6   1 10381.3 454.337  10
   3   6  -1 10829.6 445.747  10
   3   6  -1 10785.6 461.396   3
   6  -3   1 10693.6 477.992   1
  -6  -3  -1 10545.5 482.276   5
  -3  -6   1 11378.5 418.405   1
   6   3   1 11089.2 459.129  13
  -3   6  -1 11065.2 499.287  10
  -3  -6   1 10513.7 455.695   5
  -3  -6  -1 10780.6 473.160   5
  -6   3   1 9521.88 439.548   6
   3  -6   1 10269.1 494.303   1
  -6  -3  -1 11057.1 459.584  15
  -6  -3   1 10740.3 459.907  15
  -6   3   1 10768.7 484.973  14
   3  -6  -1 10871.6 463.081   1
  -6   3   1 11102.9 471.562  15
  -3   6   1 9382.96 473.910  14
   3   6  -1 12006.8 485.263  12
   6  -3  -1 10345.6 455.555   4
  -6  -3   1 10312.3 476.434   5
  -3   6   1 11270.3 493.447  10
   6   3  -1 10881.5 483.767  13
  -6  -3  -3 8485.38 450.949   6
   6  -3  -3 7698.03 388.299  11
   6   3  -3 8003.05 435.516  11
   3   6   3 7676.97 385.760   3
  -6   3  -3 8211.19 436.792   6
  -6  -3   3 7550.55 414.462  15
   3   6  -3 7988.33 409.637   7
  -6   3  -3 7938.66 462.965   9
  -3  -6  -3 8677.67 446.942   4
   3  -6  -3 8284.51 376.047   8
  -6  -3  -3 7341.61 472.109   9
   3  -6  -3 7840.87 422.869   4
   6  -3  -3 8013.79 394.724   8
   6  -3   3 7741.14 476.602   1
   3  -6   3 7854.28 473.538   1
   6   3   3 7491.98 397.706  12
   6   3  -3 7860.96 434.409   2
  -3   6   3 7625.47 443.136  14
  -6   3   3 7847.85 403.933  14
  -3   6  -3 9122.48 450.791   7
   6   3  -3 7901.17 413.520   7
   3   6   3 8122.28 376.931  12
   6  -3  -3 7241.61 386.611   2
   3   6  -5 5008.87 242.541   7
  -3   6  -5 4521.67 223.693   7
   3  -6  -5 4769.04 181.934   8
   6  -3  -5 4599.28 209.163   8
   6   3  -5 5356.56 218.994   2
   6  -3  -5 5266.46 203.148   2
  -6   3   5 4460.70 217.664  15
   4  -6   0 27199.6 959.989   4
   6   4   0 28910.2 975.021  12
   4   6   0 29953.5 951.821  13
   4   6   0 27722.1 946.161   3
   6   4   0 29577.3 967.256   3
  -6   4   0 26317.8 923.714  14
   6  -4   0 28119.9 918.886   1
  -6  -4   0 29449.0 976.010   5
  -4   6   0 30253.8 1005.27  10
   4  -6   0 27639.7 947.526   1
  -4  -6   0 28769.4 956.754   5
  -4   6   0 28065.8 932.978  14
  -6  -4   0 28128.8 921.236  15
   4   6   0 29030.1 975.742  12
   4   6   0 29365.5 950.817  10
  -6   4   0 28769.1 967.570   6
  -6  -4   0 27907.5 916.050   6
  -6   4  -2 54268.3 1746.70   6
  -4   6   2 55962.0 1744.01  14
   4   6   2 56825.4 1710.14   3
   6   4   2 57507.0 1751.42  12
   6   4  -2 53850.1 1714.08   2
   6   4  -2 55768.3 1760.59   3
  -6  -4  -2 59251.3 1750.15   6
  -6   4   2 59037.7 1673.62  10
   4   6  -2 57263.8 1741.45  13
   6   4  -2 57332.7 1718.70  11
   6  -4   2 58209.2 1774.83   1
   4  -6  -2 55971.2 1671.27   1
   6  -4  -2 54584.7 1670.58   2
  -6  -4   2 55459.0 1697.47   5
  -4   6   2 60459.7 1685.58  10
  -4  -6   2 57679.7 1689.05   5
   4   6   2 55788.8 1719.30  12
   6  -4  -2 57141.2 1667.28  11
  -4   6  -2 56939.6 1719.83   9
  -6   4  -2 57806.6 1730.42   9
  -4  -6  -2 55042.8 1692.72   4
  -6  -4   2 52357.8 1674.67  15
   6  -4  -2 55502.8 1693.95   4
   6   4  -2 58526.6 1739.53  13
   4  -6  -2 56376.9 1730.47   4
   4   6  -2 57702.5 1729.05   3
  -4   6  -2 58555.7 1757.81   6
   6  -4  -4 12524.7 475.969   2
  -4  -6  -4 13480.6 531.270   6
  -6  -4  -4 13949.6 553.065   6
  -6   4  -4 13855.1 565.972   9
  -6  -4  -4 13000.1 541.548   9
   4  -6  -4 13851.1 472.152   8
   4  -6  -4 13238.9 500.248   4
   6  -4  -4 12889.4 486.648   8
   6   4  -4 13464.6 506.608   8
   4   6  -4 12989.7 526.071   7
   6   4  -4 13402.9 519.509   2
  -4   6  -4 12413.5 522.247   7
   5   6   1 58057.7 1661.07  13
   5   6  -1 55872.2 1716.63  13
   5  -6  -1 53100.0 1636.72   1
  -6  -5  -1 59251.0 1676.03  15
   6   5   1 57074.7 1736.78  12
   5   6   1 57416.4 1725.68  12
   6   5  -1 52763.1 1669.54  12
  -6   5   1 54837.5 1641.91  15
   6   5  -1 55891.8 1716.28   3
   6   5  -1 53253.3 1633.91  11
   5   6  -1 56048.7 1704.66   3
   6   5   1 55739.7 1686.65   3
  -5   6  -1 57147.0 1739.18   6
   5  -6  -1 53396.8 1694.26   4
   5   6   1 54457.3 1689.72   3
  -6  -5   1 57055.8 1710.69   5
  -6  -5  -1 55700.9 1716.50   5
  -5   6   1 59325.0 1709.28  10
  -5   6  -1 54752.8 1711.55  10
  -5  -6   1 53462.4 1686.85   5
  -5  -6  -1 53976.5 1706.03   5
  -6   5   1 58647.4 1705.78  10
  -6   5  -1 56066.0 1709.17  10
  -6   5  -1 57449.3 1728.62   6
   5   6  -1 52882.4 1674.81  12
  -6  -5   1 54955.0 1627.76  15
  -5  -6  -1 56469.3 1641.90  15
   5  -6   1 56370.6 1719.36   1
   6  -5   1 54440.2 1700.32   1
   6  -5  -1 52765.4 1680.32   4
  -5   6   1 56531.5 1703.17  14
  -6   5   1 55011.3 1694.13  14
   6   5   1 57465.5 1669.87  13
   6   5  -1 58002.5 1724.05  13
   6   5  -3 37397.4 1280.09   3
  -6   5   3 39139.4 1248.18  14
   6   5   3 38364.5 1243.82  12
   5   6   3 38314.9 1242.37  12
  -6  -5  -3 41529.9 1319.41   6
  -6   5  -3 39826.9 1267.07   9
   6  -5  -3 39994.9 1214.32   4
  -5   6   3 38437.8 1259.14  14
  -5   6  -3 40361.7 1270.01   9
   5  -6   3 38878.7 1344.03   1
  -5  -6  -3 37542.8 1278.40   9
  -5   6  -3 38123.8 1244.02   7
  -6   5  -3 38171.9 1214.54   7
   6  -5  -3 40305.3 1187.36   8
   5  -6  -3 36979.4 1224.66   4
   6   5  -3 37926.9 1211.43   7
   5   6  -3 38076.8 1214.45   7
   6  -5  -3 40004.8 1178.36   2
  -5  -6  -3 40549.1 1317.91   6
  -6   5  -3 41495.5 1262.68   6
   6   6   0 16231.8 651.400  13
  -6  -6   0 15855.0 655.958   5
   6  -6   0 15931.9 648.202   4
   6  -6   0 14562.4 598.313   1
  -6   6   0 16143.9 651.214  10
  -6   6   0 14448.6 589.336  14
  -6  -6   0 16133.2 584.000  15
   6   6   0 15091.2 654.504  12
   6   6   2 673.146 163.637  12
  -6   6  -2 610.368 183.437   6
   6  -6   2 770.110 190.282   1
  -6   6   2 360.238 121.812  10
  -6   6  -2 661.120 164.364  10
   6   6  -2 1139.85 226.795   3
  -6  -6   2 651.157 167.426   5
  -6  -6  -2 677.548 193.266   5
   6  -6  -2 318.465 139.879   4
   6   6   2 639.626 169.216   3
  -6   6  -2 339.894 138.256   9
   6   6  -2 488.067 180.151  13
  -6   6   2 629.923 139.719  15
  -6   6   2 672.305 155.426  14
  -6  -6  -4 6587.49 309.869   6
  -6   6   4 5972.98 281.797  15
   7   0  -1 131.129 145.906  13
   7   0  -1-15.2609 131.577  11
   0  -7  -1 75.5989 141.357   4
   0  -7  -1 87.1954 138.308   1
   0   7   1-70.0061 130.287  10
   0   7  -1 106.494 121.512  10
   7   0  -1 18.5809 190.736   3
  -7   0   1-52.2230 170.179   5
  -7   0  -1-37.2760 172.610   5
   0   7   1-29.9393 127.640  12
   0  -7   1 93.1678 158.879   1
  -7   0  -1 53.0811 123.486  15
  -7   0  -1 318.382 145.063   6
  -7   0   1 76.1124 138.952  14
   7   0   1 133.716 172.646  13
  -7   0   1-15.0668 136.176  15
   0   7  -3 291.919 169.325   7
  -7   0  -3-36.6425 171.309   6
   7   0  -3 109.185 133.648  11
   0   7   3-40.4933 175.540  14
  -7   0   3 126.471 157.499  15
   7   0  -3 324.493 178.505   2
   7   0   3 220.869 152.491  12
  -7   0  -3 48.7163 148.979  15
   7   0  -5 67.5208 71.2762   2
  -7   0  -5 65.1952 80.1566   9
   7   0  -5 68.5567 64.3005   8
   0   7  -5 15.2743 86.7734   7
  -7  -1   0 96607.4 2605.06   6
  -7   1   0 94583.3 2624.07   6
   7   1   0 90656.1 2654.43   3
  -7   1   0 95990.1 2706.48   5
  -7  -1   0 93219.9 2686.88   5
   1   7   0 92938.1 2628.52  10
  -1   7   0 94604.4 2657.84  10
   1  -7   0 90623.7 2652.84   4
  -7  -1   0 92685.7 2623.94  15
   1   7   0 97691.8 2665.47  12
  -7   1   0 90900.3 2622.28  14
  -1   7   0 89961.0 2618.75  14
  -1  -7   0 93226.0 2663.17   1
   7  -1   0 90336.4 2693.62  13
   7   1   0 87931.0 2674.20  13
  -7   1   0 90054.1 2615.02  15
   7   1  -2 84175.7 2530.47   3
   7   1   2 82890.5 2521.78  12
   1   7   2 91128.5 2446.77  12
  -1  -7   2 86409.1 2468.03   1
  -7  -1  -2 82316.5 2470.72   6
   1   7   2 85532.9 2409.72  10
   7  -1  -2 86347.4 2457.82  11
   7   1  -2 82864.9 2478.39   2
   1   7  -2 79984.1 2414.21   7
  -7   1  -2 81921.1 2466.83   6
  -7  -1   2 87319.0 2465.50   5
   1  -7   2 89829.0 2563.36   1
  -1   7   2 84712.8 2415.08  10
   7   1   2 82042.8 2421.30  13
  -7   1  -2 83601.1 2513.81   9
   1  -7  -2 88501.1 2500.77   1
  -1  -7  -2 84177.1 2464.81   4
  -7   1   2 89345.8 2490.00  15
   1  -7  -2 88763.3 2497.38   4
  -7  -1   2 85664.2 2481.78  15
  -7   1  -2 84441.9 2421.28  15
  -7   1   2 82280.6 2460.28  14
  -7  -1  -2 81977.3 2439.13  15
  -1   7   2 85386.9 2502.23  14
  -7  -1   2 79967.7 2435.91  14
  -1   7  -2 81842.9 2456.83   7
   7  -1   2 81964.2 2486.36  13
   7  -1  -2 87845.6 2414.72  13
   7   1  -2 83729.4 2430.57  13
  -7   1  -4 53000.3 1545.22   6
   1   7  -4 53865.4 1593.57   7
  -7   1  -4 49436.0 1605.82   9
  -7  -1  -4 49073.2 1605.16   9
  -1  -7  -4 50683.8 1599.02   4
   1  -7  -4 51258.3 1578.37   4
   1  -7  -4 52622.2 1498.45   8
   7   1  -4 51362.7 1562.28   8
  -7   1   4 53584.9 1565.95  15
  -7  -1   4 52259.7 1557.88  15
  -7  -1  -4 52027.1 1567.90   6
  -1   7  -4 53833.3 1605.58   7
   7   1  -4 51961.0 1574.04   2
   7   2   1 9294.65 488.427  12
   7  -2  -1 9010.81 444.326  13
  -7  -2  -1 9787.24 445.794   6
   2   7  -1 10413.5 488.589  12
   7   2   1 9558.31 435.748   3
   7  -2  -1 9644.73 435.082  11
   7   2  -1 9556.27 453.725  11
   2   7   1 9346.31 431.593  10
   2   7  -1 9116.90 418.269  10
  -7  -2   1 9677.25 471.687   5
   2  -7   1 9264.17 459.465   4
   2   7  -1 9701.51 433.321   3
  -2   7   1 9010.81 458.433  10
  -2   7  -1 9093.07 450.216  10
   2  -7   1 9214.38 475.691   1
  -2   7   1 8301.97 448.326  14
  -7  -2  -1 9619.24 474.969   5
  -7   2  -1 8445.33 431.641   9
  -2  -7   1 9482.01 429.305   1
  -7  -2   1 9111.30 450.927  15
   7  -2   1 10626.9 447.238   1
  -2  -7  -1 9474.68 474.516   1
  -2  -7  -1 9047.18 407.024   4
  -7   2   1 9167.29 440.119  15
  -7   2  -1 9177.21 406.096  15
  -7  -2  -1 8652.74 417.806  15
   2  -7  -1 9962.03 475.773   4
   7   2   1 10390.4 468.502  13
  -7   2  -1 8192.35 391.302  14
   7  -2   1 9665.18 490.918  13
   2  -7  -1 9183.31 446.641   1
   7   2  -1 9417.79 468.558  13
  -7   2   1 8234.45 398.688   6
   7  -2   3 6741.93 429.403   1
  -7   2  -3 6770.30 405.604   6
   7  -2  -3 7010.75 378.505   2
   7   2  -3 6986.10 402.891   2
   7   2   3 7012.81 392.545  12
  -7  -2  -3 6946.99 422.764   6
   7   2  -3 6986.87 408.747  11
   7  -2  -3 6780.26 372.618  11
  -7  -2  -3 7173.51 410.370  15
  -7   2  -3 7774.12 448.461   9
  -7  -2  -3 7070.59 459.964   9
  -2   7   3 6685.42 418.497  14
   2  -7   3 7946.08 460.276   1
  -2  -7  -3 7235.67 418.519   4
   2  -7  -3 7751.07 422.101   4
  -7   2   3 7079.53 389.298  15
   7  -2  -3 6271.87 367.628   8
  -7  -2   3 7086.22 406.672  15
   2   7  -3 7803.52 394.544   7
  -7   2   3 6827.82 368.748  14
  -2   7  -3 6638.97 397.382   7
   2   7  -5 4874.77 213.751   7
  -7  -2  -5 4137.26 182.589   9
   7  -2  -5 4332.47 185.100   8
   7   2  -5 4502.40 178.365   8
   7   2  -5 4820.48 192.085   2
   7  -2  -5 4678.79 184.173   2
  -2   7  -5 4651.56 208.980   7
  -7   3   0 87656.7 2537.07   6
   7   3   0 84393.0 2556.31  12
  -7  -3   0 91103.4 2496.59   6
   3   7   0 88144.5 2558.28  12
   7   3   0 86400.9 2552.75   3
   3  -7   0 87775.0 2542.40   1
  -7  -3   0 91657.2 2582.18   5
  -3   7   0 92647.5 2603.58  10
   3   7   0 88465.8 2536.60   3
   3   7   0 89112.6 2529.27  10
  -7   3   0 86096.2 2493.19  15
  -3  -7   0 86865.2 2537.27   1
  -7  -3   0 86506.1 2513.88  15
   3  -7   0 90472.9 2569.45   4
  -3   7   0 90044.1 2528.88  14
  -7   3   0 87472.5 2526.93  14
  -7   3  -2 67424.4 2059.91   6
  -7  -3   2 67657.8 2046.57  15
   7   3   2 66647.4 2073.93  12
   7   3  -2 65644.3 2097.25   3
   7  -3  -2 70686.7 2005.90  11
  -7  -3  -2 66850.8 2049.28   6
   7  -3  -2 70946.5 2020.16   2
   7   3  -2 67412.2 2060.94   2
   3   7  -2 68497.3 1979.94   7
   7   3  -2 66402.7 2055.27  11
  -7  -3  -2 64409.9 2061.59   5
  -3   7   2 71827.9 2007.33  10
  -3   7  -2 65319.2 1994.47  10
  -7   3   2 72469.7 1997.60  10
  -7   3  -2 67780.1 2020.02  10
  -3  -7   2 69384.2 2007.32   5
  -3  -7  -2 64752.4 2015.78   5
   3   7   2 72745.8 2063.10   3
   7  -3   2 70430.6 2083.08   1
  -7   3  -2 70128.5 2055.59   9
   7   3  -2 69912.1 2048.97  13
  -3  -7  -2 67899.3 2023.82   4
   3  -7   2 67010.2 2094.51   1
  -7   3   2 70997.7 2047.79  15
   3  -7  -2 66733.7 2017.60   1
   3  -7  -2 68675.4 2059.19   4
   3   7   2 68946.4 2037.46  12
  -7  -3  -2 68475.3 2046.05  15
  -7  -3   2 70342.9 2043.82   5
  -3   7   2 73052.7 2097.33  14
  -7   3   2 70892.9 2047.11  14
   3  -7   2 64294.8 2024.00   4
   7   3   2 66509.2 1965.23  13
  -7  -3  -4 47894.3 1431.36   6
  -7   3  -4 49481.8 1448.09   9
   7  -3  -4 46068.4 1378.24   2
  -7  -3  -4 45568.7 1439.94   9
   3  -7  -4 46024.8 1398.51   4
   7  -3  -4 47739.7 1385.22   8
   7   3  -4 47066.7 1401.72   8
  -7   3   4 46935.1 1414.72  15
   3   7  -4 49178.8 1423.30   7
   7   3  -4 48000.8 1415.51   2
  -3   7  -4 45526.2 1431.92   7
   7  -4  -1 951.359 171.106  13
   4  -7   1 731.153 187.820   4
   7   4   1 691.681 163.910  13
   7   4  -1 1101.71 194.421  13
   4   7  -1 1090.15 196.217  13
   4   7   1 791.860 179.174  12
   4   7  -1 909.645 191.606  12
  -7   4  -1 977.180 197.918   6
  -7  -4  -1 944.040 184.771   6
   7  -4  -1 951.028 134.562  11
   7   4  -1 1034.82 169.103  11
   4  -7  -1 1055.17 160.867   1
   7  -4  -1 1030.05 172.998   4
  -4   7   1 1034.62 192.490  10
  -4   7  -1 905.903 191.883  10
   7   4  -1 620.457 191.611   3
  -7  -4   1 1038.32 199.062   5
  -7  -4  -1 777.610 195.296   5
   7   4   1 1188.35 193.368   3
  -4  -7   1 1447.43 211.978   5
  -4  -7  -1 1112.28 196.155   5
   4   7  -1 1227.08 202.661   3
   4   7   1 780.620 188.865   3
   4  -7   1 1050.38 195.817   1
  -7   4  -1 876.269 135.186  14
   7  -4   1 967.753 177.892   1
  -7   4   1 1150.69 173.765  15
  -7  -4   1 1185.13 174.292  15
  -7  -4  -1 782.896 168.912  15
  -4   7   1 807.203 176.038  14
  -7   4   1 811.678 167.850  14
   7   4   1 975.441 199.478  12
   7   4   3 965.214 167.377  12
  -7   4  -3 550.944 177.266   6
  -7  -4  -3 603.698 190.090   6
   7   4  -3 767.877 161.405  11
   7  -4   3 766.033 196.645   1
   7  -4  -3 629.063 134.387   2
   7   4  -3 558.919 157.884   2
  -7   4  -3 444.446 170.693   9
   4   7   3 594.762 143.522   3
  -7  -4  -3 741.251 209.661   9
   7  -4  -3 692.579 132.031   8
  -7   4   3 842.045 163.820  15
   4  -7   3 724.523 196.154   1
  -7   4   3 642.584 143.099  14
   4   7  -3 632.838 150.616   7
  -4   7   3 894.122 167.989  14
  -4   7  -3 970.877 183.637   7
   4  -7  -3 607.983 150.917   4
   5   7   0 3018.93 264.100  13
  -7   5   0 3506.52 249.801  14
   7   5   0 3100.99 275.842  12
   5   7   0 3111.81 286.179  12
  -7  -5   0 3135.70 234.858   6
   7   5   0 3442.59 289.048   3
   5   7   0 2444.41 259.450   3
   5  -7   0 3186.24 250.938   1
  -7  -5   0 2881.40 283.011   5
  -5   7   0 2965.88 266.399  10
  -5  -7   0 2876.48 274.016   5
  -7   5   0 3364.30 277.164  10
   7  -5   0 2871.20 221.532   1
  -7  -5   0 3267.54 251.713  15
   5  -7   0 2684.82 261.621   4
  -5   7   0 3192.98 240.772  14
   7  -5   0 2674.09 258.565   4
  -7   5   0 3010.80 271.000   6
   7   5   0 3467.25 287.692  13
   7   5  -2 1901.06 230.850  13
   7   5   2 1157.84 200.934  12
  -7   5  -2 1205.40 210.234   6
  -5   7   2 1223.36 163.004  10
  -5   7  -2 1209.26 178.667  10
  -7   5   2 1480.29 168.571  10
  -7   5  -2 1269.32 185.482  10
   7   5  -2 1657.13 252.169   3
   7  -5  -2 1134.62 163.373   4
  -7  -5   2 1756.41 211.487   5
  -7  -5  -2 1860.86 244.201   5
   5   7  -2 1603.68 229.820   3
   7  -5  -2 1527.28 160.084   2
  -5  -7   2 1548.67 200.880   5
  -5  -7  -2 1841.85 226.400   5
   7   5   2 1407.35 189.281   3
   7  -5   2 1379.22 208.796   1
  -7   5  -2 1577.81 177.908   9
   5   7   2 1453.52 203.069   3
  -7   5   2 1255.28 173.576  15
  -7  -5  -2 1668.28 214.067  15
   5   7   2 1534.55 209.040  12
  -5   7   2 1316.44 185.888  14
   5  -7   2 1353.74 211.535   1
   5  -7  -2 1107.91 185.232   4
  -7  -5  -4 1726.77 165.764   6
  -5  -7  -4 1613.20 156.831   6
  -7  -5  -4 1569.00 144.499   9
   5  -7  -4 1549.13 120.489   4
   7  -5  -4 1605.66 106.738   8
  -5   7   4 1249.22 122.918  15
  -5   7  -4 1358.94 137.748   7
  -7   5   4 1542.78 136.046  15
   7   6   1 6895.00 368.011  13
   6   7  -1 6723.53 400.668  13
   6   7   1 6440.49 354.651  13
   7   6   1 6726.66 410.741  12
   6   7   1 6783.53 411.892  12
  -7  -6  -1 5716.89 349.441   6
   7   6  -1 6438.19 406.052   3
   6   7  -1 6091.90 391.058   3
   7   6   1 6239.61 383.110   3
   7   6  -1 5773.57 385.763  13
   6   7   1 6564.54 386.227   3
  -7  -6   1 6927.41 397.110   5
  -7  -6  -1 5954.26 396.567   5
  -6   7   1 6978.33 369.551  10
  -6   7  -1 6212.03 370.066  10
  -6  -7  -1 6382.99 398.379   5
  -7   6   1 5515.41 338.327  10
  -7   6  -1 6828.12 382.889  10
  -6  -7   1 7173.71 400.569   5
   6  -7   1 5906.81 367.434   1
   7  -6   1 6251.21 363.961   1
  -7  -6  -1 6042.75 351.847  15
  -6  -7  -1 6735.13 345.303  15
   6  -7  -1 5563.16 347.989   4
   7  -6  -1 5793.02 353.333   4
  -6   7   1 6091.34 350.610  14
  -7   6   1 6174.81 354.134  14
   6  -7   1 6385.59 380.614   4
  -7   6  -1 6296.39 383.386   6
  -7  -6  -3 5040.28 317.516   6
  -6  -7  -3 4448.94 307.276   6
  -6   7  -3 4206.50 260.011   7
  -6  -7  -3 4681.07 280.107   9
  -7  -6  -3 4956.72 312.354   9
   7  -6  -3 4314.53 233.321   4
   6  -7  -3 4555.62 250.621   4
   7  -6   3 4823.71 270.942  13
  -7   6   3 4490.31 249.054  15
  -7   6  -3 4107.87 238.676   7
   6  -7   3 5168.13 289.816   4
   7   7   0 5189.19 344.115  13
   7   7   0 4695.56 336.168  12
  -7  -7   0 4984.38 354.190   5
  -7   7   0 4318.14 309.263  10
   7  -7   0 4911.91 330.005   4
   7   7  -2 3348.53 287.217   3
  -7  -7  -2 3702.91 280.142   6
   7   7   2 3323.98 245.392   3
  -7  -7  -2 3031.34 256.922   5
  -7   7   2 3396.82 207.959  10
  -7   7  -2 3650.93 230.697  10
   7  -7  -2 3059.46 225.887   4
  -7  -7   2 3022.60 241.938   5
   7  -7   2 2889.34 248.618   4
   8   0   0 290.690 193.319  13
   0   8   0 217.168 171.272  12
  -8   0   0 86.1946 135.093   6
   0  -8   0 204.154 174.194   1
   0   8   0 1207.13 200.733  10
   8   0   0 1079.87 220.704   3
  -8   0   0 122.638 171.441   5
  -8   0   0 45.8742 150.906  15
  -8   0   0 78.9939 134.869  14
  -8   0  -2 8251.03 446.581   6
   0   8   2 7184.65 415.449  12
   0  -8   2 8377.34 483.456   1
   8   0  -2 8393.97 447.536   2
   8   0  -2 8938.54 445.246  11
   0   8   2 7315.07 392.690  10
   0   8  -2 8521.46 395.065  10
   8   0  -2 8650.57 407.429  13
  -8   0  -2 9173.39 498.809   9
   0  -8  -2 8363.63 448.080   4
  -8   0  -2 7974.22 414.201  15
  -8   0   2 8031.35 427.474  14
   8   0   2 9026.08 450.415  13
   0   8  -2 7825.97 415.405   7
  -8   0  -4 77.1011 119.115   6
   0  -8  -4 132.207 114.520   4
   8   0  -4 188.363 105.401   8
   8   0  -4 196.709 111.823   2
  -8   0  -4 173.654 144.430   9
   0   8   4 174.538 99.8554   3
  -8   0   4 158.416 101.999  15
   0   8  -4 200.745 133.274   7
  -8   1  -1 38629.3 1280.30   6
   8   1  -1 39607.1 1354.43   3
   8   1   1 40582.6 1387.84  12
  -8  -1  -1 40915.2 1282.17   6
   8   1  -1 40686.5 1313.09  13
   1   8   1 40705.2 1307.88  12
   8  -1  -1 38770.9 1269.73  11
   1  -8   1 40665.8 1343.22   1
  -8   1  -1 38499.7 1328.89   5
  -8  -1   1 39532.5 1332.13   5
  -8  -1  -1 39255.0 1336.30   5
   1   8   1 37387.7 1266.41  10
   1   8  -1 39688.9 1263.64  10
  -1   8   1 38689.0 1289.85  10
  -1   8  -1 39411.5 1288.14  10
   1   8  -1 40080.8 1250.27   3
  -8   1  -1 37301.8 1273.95   9
  -1  -8  -1 42537.4 1272.29   4
  -8   1   1 41117.7 1290.06  15
   1  -8  -1 40116.5 1306.45   4
  -8   1  -1 36921.0 1235.35  15
  -8  -1  -1 39014.3 1262.34  15
   8  -1   1 39560.5 1336.48  13
  -1   8   1 39976.1 1295.22  14
   1  -8  -1 39598.3 1308.36   1
   1   8  -1 39579.5 1216.43   7
  -8  -1   1 34119.8 1251.96  14
   8  -1  -1 41339.7 1293.04  13
   8   1   1 40139.0 1332.20  13
  -1  -8   1 40477.7 1317.24   1
  -8   1  -3 26378.6 963.357   6
   8  -1   3 28696.8 1012.97  12
   8   1  -3 27344.7 960.088   2
  -8  -1  -3 27858.1 979.876   6
   8   1   3 27850.7 982.480  12
   8  -1  -3 27254.7 948.804  11
   8   1  -3 26912.5 963.993  11
  -8   1  -3 26937.9 994.014   9
  -1  -8  -3 27311.6 972.090   4
  -8  -1   3 28205.4 971.748  15
  -8  -1  -3 27965.4 958.912  15
   1   8  -3 28216.4 948.625   7
  -1   8  -3 28265.7 964.481   7
   8  -1   3 26590.9 1009.16   1
   2  -8   0 2331.62 256.056   4
   8  -2   0 2164.69 249.285  13
   8   2   0 2592.05 263.898  12
  -8  -2   0 1978.06 197.058   6
   2   8   0 1746.64 229.426  12
  -8   2   0 1747.21 216.616   6
   2   8   0 1870.19 215.975  10
  -8   2   0 1633.18 203.347  15
   2   8   0 2253.83 235.047   3
  -2   8   0 1979.43 249.216  10
   2  -8   0 2057.66 226.329   1
   8   2   0 1789.14 246.445   3
  -8  -2   0 2425.27 272.103   5
  -2  -8   0 2561.39 252.340   1
  -8   2   0 1964.24 211.370  14
   2   8   2 2413.74 234.548  12
   8  -2  -2 2696.37 239.476   2
   8   2  -2 3129.07 282.415   2
  -8   2  -2 2220.11 257.434   6
   8  -2  -2 2334.94 214.675  11
   8   2  -2 2752.35 258.129  11
   2   8   2 2863.17 240.830  10
   2   8  -2 2464.62 220.161  10
  -2   8   2 2353.51 226.987  10
  -2   8  -2 2407.29 224.085  10
   2  -8   2 2802.55 289.001   1
  -2  -8   2 2821.18 242.327   5
  -2  -8  -2 2698.08 249.233   5
   8   2  -2 2283.19 288.843   3
  -8  -2   2 2207.64 239.104   5
  -8  -2  -2 2607.29 279.964   5
  -8   2  -2 2937.66 272.063   9
   8  -2   2 2645.08 258.468   1
  -2  -8  -2 2973.84 267.757   4
   2  -8  -2 2657.49 242.957   1
  -8   2   2 2779.90 255.215  15
   2  -8  -2 2793.41 263.346   4
  -8  -2   2 2955.81 271.842  15
  -8   2  -2 3056.88 233.235  15
  -8  -2  -2 2687.02 246.477  15
  -2   8   2 2538.71 268.831  14
   2   8  -2 3154.31 235.260   7
  -8   2   2 2596.54 240.166  14
  -2   8  -2 2792.34 264.440   7
   8  -2   2 2611.26 261.331  13
   8  -2  -2 2659.41 210.907  13
   8   2   2 2639.76 230.613  13
   8   2  -2 2485.18 240.918  13
   8   2  -4 1308.59 140.289   8
  -8  -2  -4 1100.70 163.295   6
  -2  -8  -4 1162.71 140.783   6
   8  -2  -4 1289.29 134.593   2
   8   2  -4 1313.37 146.723   2
   2   8  -4 1171.49 150.908   7
   8  -2  -4 1212.04 132.371   8
  -8   2  -4 1199.24 163.199   9
  -8  -2  -4 1431.58 177.001   9
   2  -8  -4 1179.58 138.970   4
  -2   8  -4 1034.80 152.658   7
   8  -3   1 28406.7 957.034   1
   8   3   1 28151.9 1039.48  12
  -8  -3  -1 28357.9 965.492   6
   3   8  -1 27920.7 1011.25  12
   8   3   1 27417.8 961.692   3
   8  -3  -1 27699.8 930.091  11
   8   3  -1 28044.1 977.711  11
   3   8   1 26264.9 959.238  10
   3   8  -1 28116.1 963.920  10
  -8  -3   1 28023.8 1014.12   5
  -8  -3  -1 25885.6 1003.89   5
   3   8  -1 29525.4 981.131   3
  -3   8   1 29462.3 1005.17  10
  -3   8  -1 27284.1 998.528  10
   3   8   1 26451.8 987.863   3
  -8   3  -1 26662.8 914.314  15
  -3  -8   1 27604.7 992.992   5
  -3  -8  -1 28583.2 1010.98   5
   8  -3  -1 27258.6 928.908   4
  -8  -3   1 25808.5 964.217  15
  -8   3   1 29260.5 970.384  15
   3  -8  -1 28694.5 989.832   4
  -3   8   1 28837.3 978.047  14
   3  -8   1 29184.9 990.139   4
  -8   3   1 29254.3 980.854  14
   3  -8  -1 28612.1 968.586   1
  -8   3  -1 25959.2 907.311  14
   8  -3   1 26015.9 994.607  13
   8  -3  -1 30362.6 973.175  13
  -8   3   1 28082.0 924.492   6
   8   3   1 27714.5 981.532  13
   8   3  -1 26737.9 1009.62  13
  -8   3  -3 23334.2 822.629   6
  -8  -3  -3 23135.5 839.753   6
   3   8   3 22693.1 789.305   3
  -8   3  -3 23205.7 813.562   9
  -8  -3  -3 21835.6 869.144   9
   3   8  -3 21482.0 766.923   7
   3  -8  -3 22404.3 793.875   4
   8  -3  -3 23568.0 763.924   8
  -8   3   3 22726.9 792.062  15
  -8  -3   3 21541.6 790.809  15
  -3   8  -3 23052.5 822.719   7
   8  -3  -3 21445.3 757.293   2
   8   3  -3 22636.0 803.175   2
  -8  -4   0 2847.73 252.199  15
   8   4   0 3191.24 284.426  12
  -8  -4   0 3167.48 234.997   6
   4   8   0 3080.54 283.380  12
   8   4   0 3171.77 289.182   3
   4  -8   0 2837.19 248.070   1
   8  -4   0 3243.85 236.996  11
   8   4   0 2248.87 249.362  11
  -8  -4   0 2776.37 293.995   5
   4   8   0 3195.93 277.847   3
  -4   8   0 3096.32 279.278  10
  -4  -8   0 2846.70 280.186   5
   4  -8   0 3135.23 276.293   4
  -8   4   0 2835.14 244.155  14
  -8   4   0 3029.33 229.062  15
   8  -4   0 3247.13 284.403  13
  -8   4   0 3234.67 272.341   6
  -8   4  -2 19461.7 737.676   6
   8   4  -2 18070.6 767.532   3
   8  -4  -2 18111.8 654.301   2
   8   4  -2 18663.0 706.083   2
   4   8   2 17800.3 702.605  12
   4   8  -2 19024.7 707.708   3
   8   4  -2 18270.6 703.065  11
  -8  -4   2 18739.5 715.448   5
  -8  -4  -2 17380.3 734.168   5
  -4   8   2 18307.4 652.511  10
  -4   8  -2 18144.5 675.985  10
   4   8   2 16804.8 700.341   3
  -4  -8   2 19544.4 696.272   5
  -4  -8  -2 17533.2 695.646   5
  -8   4   2 18190.1 642.416  10
  -8   4  -2 17587.9 664.819  10
   4  -8   2 18143.1 742.980   1
  -8   4  -2 17838.0 650.235   9
   8  -4  -2 17177.1 626.694   8
  -8   4   2 18056.9 682.046  15
   4  -8  -2 17659.6 690.855   4
  -8  -4   2 18243.7 694.560  15
  -4   8   2 17686.0 714.856  14
  -8   4   2 17074.4 681.835  14
   4  -8   2 18184.5 687.605   4
   8   4   2 16937.7 636.016  13
   8  -4   2 17249.6 701.120  13
   8  -4   2 18905.5 729.371   1
   8   4  -2 18656.5 720.105  13
  -8  -4  -4 1410.63 150.584   6
  -4  -8  -4 1476.13 133.937   6
  -8   4  -4 1635.21 140.111   9
  -8  -4  -4 1192.18 142.980   9
   4  -8  -4 1532.05 121.303   4
   8  -4  -4 1638.95 107.466   8
  -8   4   4 1479.69 125.317  15
   8  -4  -4 1575.47 103.565   2
  -4   8  -4 1355.51 136.821   7
   8   5   1 28735.2 1082.73  12
  -8  -5  -1 28751.3 1003.33   6
   5   8   1 28878.0 1058.52  12
   8   5  -1 31398.3 1095.06   3
   8  -5  -1 28791.1 945.696   2
   8   5   1 30858.6 1040.66   3
   5   8  -1 29784.9 1049.50   3
   5   8   1 28921.2 1051.88   3
  -8  -5   1 30873.2 1069.19   5
  -8  -5  -1 29350.1 1074.03   5
   5  -8   1 30051.8 1044.07   1
  -5   8   1 31738.6 1035.78  10
  -5   8  -1 30208.2 1036.95  10
  -5  -8   1 30393.9 1058.54   5
  -5  -8  -1 29603.0 1070.07   5
  -8   5   1 31720.8 1015.81  10
  -8   5  -1 29323.1 1021.93  10
   8  -5   1 31045.3 1023.14   1
  -8   5   1 31654.0 982.667  15
  -8  -5   1 28906.5 994.871  15
  -8  -5  -1 31410.3 1033.48  15
   8  -5  -1 29019.2 1000.43   4
  -5   8   1 31158.2 1015.94  14
   5  -8   1 29552.9 1027.19   4
   5  -8  -1 28884.1 988.286   1
  -8   5   1 30273.6 1024.54  14
   8  -5  -1 31902.6 1016.17  13
  -8   5  -1 30740.3 1042.67   6
   8   5   1 29432.8 1022.07  13
   8   5  -1 30123.6 1076.33  13
  -8  -5  -3 20773.9 767.976   6
  -5  -8  -3 20896.2 770.794   6
   5   8   3 20772.4 684.636   3
  -8   5  -3 21427.6 685.558   9
  -8  -5  -3 20184.5 769.123   9
   5  -8  -3 21065.3 706.707   4
  -8   5   3 21314.7 703.175  15
  -5   8  -3 21302.8 732.417   7
  -8   5  -3 21801.8 724.439   6
   8   6   0 32622.8 1112.71  13
   6  -8   0 32338.0 1052.22   1
   8   6   0 31942.5 1100.71  12
   6   8   0 31135.1 1103.06  12
   8   6   0 33313.3 1120.04   3
   6   8   0 33158.4 1111.41   3
  -8  -6   0 32419.7 1119.31   5
  -6   8   0 33104.9 1078.40  10
  -6  -8   0 32866.2 1126.46   5
  -8   6   0 32184.8 1063.25  10
  -8  -6   0 35029.5 1053.19  15
   6  -8   0 29851.7 1058.65   4
   8  -6   0 32215.2 1074.45   4
  -8   6   0 33340.8 1039.49  14
   8   6  -2 9002.57 447.068  13
   8   6  -2 9422.82 483.293   3
  -8  -6  -2 8156.20 419.944   6
   6   8  -2 8466.77 435.331   3
   8   6   2 9236.73 399.705   3
  -6  -8  -2 7982.59 453.208   6
   6   8   2 9298.11 421.153   3
  -8  -6   2 9046.10 421.804   5
  -8  -6  -2 8498.84 432.658   5
  -6  -8   2 9031.70 414.722   5
  -6  -8  -2 8663.78 420.469   5
  -6   8   2 9227.60 369.095  10
  -6   8  -2 8980.60 387.852  10
  -8   6   2 8154.34 353.585  10
  -8   6  -2 9389.66 385.270  10
   6  -8  -2 8476.56 393.597   4
   8  -6  -2 8937.25 377.411   4
   6  -8   2 9135.28 416.412   4
  -8   6  -2 8497.05 379.782   7
   8  -6   2 8771.02 426.093  13
  -8   6  -2 8832.38 423.002   6
   8   7  -1 12219.3 551.032  13
   8   7   1 12503.5 504.033  13
  -8  -7  -1 12266.9 497.649   6
   8   7  -1 12462.8 557.999   3
  -7  -8  -1 13429.6 517.926   6
   7   8  -1 12298.9 547.734   3
   8   7   1 12667.0 538.761   3
   7   8   1 11844.5 535.286   3
  -8  -7   1 12237.7 544.196   5
  -8  -7  -1 12064.9 561.107   5
  -7  -8   1 11656.9 537.105   5
  -7  -8  -1 11051.2 539.005   5
  -7   8   1 11505.9 480.187  10
  -7   8  -1 11095.9 490.130  10
  -8   7   1 11376.6 475.403  10
  -8   7  -1 11318.5 489.589  10
   7  -8  -1 11385.4 492.372   4
   8  -7  -1 12206.6 497.800   4
   7  -8   1 11380.2 499.451   4
   8  -7  -1 13394.3 485.924  13
  -8  -7  -3 8407.81 363.338   6
  -7  -8  -3 8660.38 365.006   6
  -8  -7  -3 8105.20 329.908   9
   7  -8  -3 8682.54 306.953   4
   7  -8   3 8864.64 306.705   4
  -7   8  -3 8737.36 322.951   7
   8  -7   3 9419.59 346.708   4
  -8  -8   0 28092.4 974.869   5
  -8   8   0 27651.4 902.028  10
   8  -8   0 28959.8 924.341   4
   8   8  -2 8551.62 375.616   3
  -8  -8  -2 8554.81 365.460   6
   8   8   2 8124.32 324.061   3
  -8  -8   2 8386.32 343.278   5
  -8   8   2 8285.95 291.740  10
   8  -8  -2 8462.54 325.323   4
   8  -8   2 9103.10 355.095   4
  -8   8  -2 8011.76 333.348   7
   8  -8   2 9205.94 364.641  13
   9   0   1-21.0439 160.257  13
   9   0  -1 36.0580 153.720  13
   9   0   1 91.8949 168.681  12
  -9   0  -1 123.360 159.273   6
   9   0  -1 87.6579 129.695  11
   0  -9   1-46.5689 164.359   1
   0   9   1-56.9349 153.415  10
   0   9  -1 73.3988 147.403  10
  -9   0   1 162.900 182.183   5
  -9   0  -1 126.624 179.937   5
  -9   0   1-142.752 163.672  15
  -9   0  -1-31.9736 149.458  15
   0   9   1 93.9458 168.962  14
  -9   0   1-35.6989 144.289  14
   0  -9  -1-17.4430 157.647   4
   0   9  -1 74.5751 139.438   7
  -9   0  -3-15.2786 142.841   6
   9   0  -3 174.266 125.326   2
  -9   0  -3 33.0442 160.830   9
  -9   0   3 27.8881 114.818  15
   0  -9  -3 120.196 136.470   4
   0   9  -3-56.0223 128.469   7
  -9   1   0 16002.0 637.672   6
   9   1   0 17651.3 725.582   3
  -9  -1   0 16236.6 631.711   6
   9   1   0 17652.3 706.895  12
   1   9   0 15473.4 721.628  12
   9  -1   0 18117.3 700.339  11
   9   1   0 17100.3 702.843  11
  -9  -1   0 17323.1 736.510   5
   1   9   0 16684.2 698.024  10
  -1   9   0 16039.4 712.625  10
   1   9   0 16064.8 685.521   3
   1  -9   0 16570.8 670.084   4
  -9   1   0 15752.8 652.748  15
  -9  -1   0 15378.7 659.359  15
  -1  -9   0 17338.7 744.059   1
   1  -9   0 16458.9 703.149   1
   9  -1   0 17027.7 710.470  13
   9   1   0 16566.4 729.985  13
  -9   1  -2 10564.8 521.849   6
   1  -9   2 11688.6 576.651   1
   1   9   2 12255.7 535.964  12
   9   1  -2 11217.0 523.719   2
   9  -1  -2 11219.5 506.571  11
   9   1  -2 11673.3 523.231  11
   1   9   2 10787.6 488.251  10
   1   9  -2 10722.6 473.142  10
  -1   9   2 10923.7 483.614  10
  -1   9  -2 10668.7 474.841  10
  -1  -9   2 12277.2 519.533   5
  -1  -9  -2 11622.8 511.931   5
  -9   1  -2 11790.7 528.577   9
  -9  -1  -2 11380.7 571.303   9
  -1  -9  -2 10689.1 513.573   4
   1  -9  -2 13476.8 558.540   4
  -9   1   2 11439.9 522.735  15
  -9  -1   2 11197.4 526.053  15
  -9   1  -2 10229.2 473.878  15
  -9  -1  -2 10179.5 493.985  15
  -1   9   2 11088.6 555.478  14
   1   9  -2 11236.0 482.651   7
  -9   1   2 10652.4 498.881  14
  -1   9  -2 11344.4 510.780   7
   9  -1   2 9977.85 498.345  13
   9   1   2 11226.6 504.920  13
   9  -1  -2 11432.1 462.537  13
   9   1  -2 11809.4 488.937  13
  -9  -1  -4 9195.72 344.257   6
  -9   1  -4 8784.25 349.441   9
  -9  -1  -4 8579.69 355.497   9
   1  -9  -4 8079.27 328.002   4
   9   1  -4 9048.40 330.625   8
  -9   1   4 8564.27 325.781  15
   1   9  -4 8746.77 337.260   7
  -1   9  -4 8874.94 351.034   7
   9   1  -4 9265.28 334.719   2
  -9   2  -1 38109.9 1268.98   6
   9   2  -1 39459.4 1357.01   3
   9   2   1 39818.8 1273.98   3
  -9  -2  -1 40494.3 1273.51   6
   9   2   1 39514.3 1373.30  12
   2  -9   1 36275.9 1301.96   1
   2   9   1 36044.1 1291.04  12
   9  -2  -1 39056.5 1246.62  11
   9   2  -1 38173.1 1272.41  11
  -9  -2   1 40347.2 1342.49   5
  -9  -2  -1 37545.0 1320.84   5
   2   9   1 39058.5 1280.62  10
   2   9  -1 38984.7 1276.68  10
   2   9  -1 39209.8 1262.40   3
  -2   9   1 41163.5 1309.65  10
  -2   9  -1 40494.8 1318.27  10
   2   9   1 39304.2 1325.53   3
  -9  -2  -1 36426.6 1259.45  15
  -9   2   1 41046.5 1279.48  15
   2  -9  -1 39973.2 1292.22   4
  -9  -2   1 37818.7 1279.28  15
  -9   2  -1 38169.8 1224.14  15
   2  -9  -1 38684.5 1279.43   1
  -2   9   1 40601.4 1289.79  14
   9  -2   1 37421.1 1285.75  13
   9  -2  -1 41441.4 1269.05  13
   9   2   1 40082.2 1326.68  13
  -9   2   1 38068.1 1195.22   6
   9   2  -1 39043.4 1304.72  13
  -9   2  -3 28430.4 946.287   6
  -9  -2  -3 28416.2 961.912   6
   2   9   3 28558.4 941.064   3
  -9   2  -3 28562.7 938.815   9
  -9  -2  -3 27539.1 983.679   9
  -2  -9  -3 28210.7 940.640   4
   9  -2  -3 28683.1 900.625   8
  -9   2   3 28435.8 924.957  15
  -9  -2   3 29801.1 945.671  15
   2   9  -3 28877.5 912.693   7
  -2   9  -3 27394.3 942.128   7
   9  -2  -3 27139.8 904.880   2
   9   2  -3 27997.9 927.077   2
  -9  -3   0 2170.89 210.453   6
   9   3   0 2374.70 255.472  12
   3   9   0 2180.58 258.822  12
   9  -3   0 2495.19 218.762  11
   9   3   0 1971.33 238.078  11
   3  -9   0 1916.23 222.414   1
   3   9   0 2099.15 243.102  10
  -3   9   0 2315.60 268.398  10
   9   3   0 2281.67 277.883   3
  -9  -3   0 1986.18 269.399   5
  -3  -9   0 2454.69 282.757   5
   3   9   0 2452.70 261.567   3
  -9   3   0 2052.14 209.904  15
   3  -9   0 2499.53 247.726   4
  -9  -3   0 2003.68 231.033  15
  -9   3   0 2227.92 213.760  14
   9  -3   0 2102.55 243.435  13
  -9   3   0 2301.25 235.657   6
  -9   3  -2 3005.58 267.033   6
   9  -3  -2 2931.71 232.734   2
   9   3  -2 3011.84 256.546   2
   3   9   2 2647.12 243.657  12
   9  -3  -2 2987.01 220.493  11
   9   3  -2 2514.28 231.258  11
  -9  -3   2 2906.43 258.449   5
  -9  -3  -2 2981.47 284.007   5
   3  -9   2 2759.68 257.053   1
  -3   9   2 2845.98 218.494  10
  -3   9  -2 3044.20 235.892  10
   3   9   2 2837.32 270.275   3
  -3  -9   2 3081.50 247.200   5
  -3  -9  -2 3378.18 263.200   5
  -9   3   2 2990.71 213.827  10
  -9   3  -2 2983.58 230.499  10
   9   3  -2 2525.82 272.616   3
  -9   3  -2 2901.43 218.278   9
  -3  -9  -2 2954.94 236.009   4
   3  -9  -2 2740.71 239.625   4
  -9   3   2 2796.20 233.995  15
  -9  -3   2 3001.24 261.403  15
  -9  -3  -2 2764.38 249.573  15
  -3   9   2 3294.22 266.310  14
  -9   3   2 2732.13 229.870  14
  -3   9  -2 3011.81 262.869   7
   9  -3   2 2610.19 234.085  13
   9   3   2 3115.01 226.672  13
   9   3  -2 3112.54 247.939  13
   9   3  -4 848.894 83.1116   2
  -3  -9  -4 915.799 84.7615   6
  -9  -3  -4 904.488 108.289   6
  -9   3  -4 913.797 97.4730   9
  -9  -3  -4 832.921 106.909   9
   3  -9  -4 872.730 91.8685   4
   9  -3  -4 877.614 74.8306   8
   9   3  -4 924.795 83.6633   8
   9  -3  -4 847.460 76.5793   2
  -3   9  -4 824.366 105.852   7
  -9  -4  -1 21932.3 790.614   6
   9   4   1 23622.6 894.721  12
   9   4   1 22548.5 814.471   3
   4   9   1 21247.0 837.306  12
   4   9  -1 22564.9 855.999  12
   9   4   1 19412.2 813.531  11
   4  -9   1 22650.5 835.180   1
   9   4  -1 19789.8 784.487  11
   9  -4  -1 22735.6 769.600   2
   9   4  -1 22355.9 808.406   2
   4   9  -1 23806.3 835.998   3
  -9  -4   1 22925.2 867.239   5
  -9  -4  -1 21026.8 858.607   5
  -4   9   1 23461.9 821.841  10
  -4   9  -1 22102.8 824.080  10
  -9   4   1 21863.7 785.582  10
  -9   4  -1 21731.2 801.767  10
  -4  -9   1 22520.5 852.503   5
  -4  -9  -1 21607.0 852.053   5
  -9   4   1 23321.5 786.049  15
  -9  -4   1 21220.9 808.556  15
   4  -9  -1 22052.5 802.728   4
  -9  -4  -1 20704.0 800.179  15
   4  -9   1 22851.6 798.297   4
   9  -4  -1 22006.5 765.733   4
   4  -9  -1 20937.4 782.583   1
  -4   9   1 21677.4 781.926  14
  -9   4   1 21714.5 798.991  14
   9  -4  -1 24450.9 796.696  13
   9   4   1 23287.8 839.096  13
   9   4  -1 23117.9 869.431  13
  -9  -4  -3 17983.8 669.397   6
   4   9   3 18478.5 617.955   3
  -9   4  -3 18251.0 591.538   9
  -9  -4  -3 17774.2 675.358   9
   4  -9  -3 17900.7 619.879   4
   9  -4  -3 19149.4 579.800   8
   9   4  -3 18356.9 618.809   8
  -9   4   3 18511.2 617.788  15
  -4   9  -3 18908.0 655.578   7
   9  -4  -3 18325.1 584.625   2
   9   4  -3 17882.5 605.637   2
  -9   4  -3 18928.0 640.758   6
   9   5   0 6112.43 363.961  12
   9   5   0 5332.02 369.147   3
   5   9   0 4614.13 346.573  12
   5   9   0 5549.61 358.574   3
  -9  -5   0 5245.40 365.798   5
  -5   9   0 5119.43 328.749  10
  -5  -9   0 5873.77 384.644   5
  -9   5   0 5173.68 315.994  10
  -9  -5   0 5108.88 324.306  15
   5  -9   0 4971.06 315.316   4
  -9   5   0 5109.59 298.035  14
   9  -5   0 5297.55 323.647   4
   9  -5   0 5917.85 350.963  13
   9   5   0 5724.83 373.843  13
   5  -9   0 4983.36 311.186   1
   9   5  -2 6440.61 343.080  13
   9   5  -2 6478.83 392.944   3
  -9  -5  -2 6991.00 357.091   6
   5   9  -2 6473.52 339.987   3
  -9  -5   2 7147.56 353.627   5
  -9  -5  -2 6529.00 358.282   5
   5   9   2 6756.25 354.792   3
  -5   9   2 6178.94 284.310  10
  -5   9  -2 6512.08 311.577  10
  -5  -9   2 6577.97 336.112   5
  -5  -9  -2 6267.27 334.796   5
  -9   5   2 6259.50 283.178  10
  -9   5  -2 6010.37 296.303  10
   5  -9  -2 6009.43 315.869   4
  -9   5   2 6232.25 295.651  15
  -9  -5  -2 6355.34 350.768  15
   5  -9   2 6475.41 308.584   4
  -5   9  -2 6588.08 349.169   7
   9  -5   2 5848.48 324.818  13
   9  -5  -2 6291.93 269.240   2
  -9   5  -2 6503.93 343.927   6
   9   6   1 61096.4 1894.81  13
   9   6  -1 62520.8 1948.35  13
  -9  -6  -1 66629.8 1869.23   6
   9   6  -1 65953.4 1968.51   3
   9   6   1 63557.6 1900.76   3
   6   9  -1 62084.1 1917.48   3
   6   9   1 62955.2 1925.41   3
  -9  -6   1 63525.6 1935.60   5
  -9  -6  -1 62241.1 1952.69   5
  -6   9   1 67547.3 1877.34  10
  -6   9  -1 63838.7 1882.89  10
  -6  -9   1 65841.7 1947.93   5
  -6  -9  -1 61700.8 1939.92   5
  -9   6   1 65143.8 1860.28  10
  -9   6  -1 63376.9 1870.45  10
  -9  -6  -1 67094.9 1901.38  15
   9  -6  -1 64017.0 1857.91   4
   6  -9   1 65001.4 1876.12   4
   9  -6   1 63684.4 1895.90   4
   9  -6  -1 69333.2 1857.98  13
  -9  -6  -3 45493.7 1390.11   6
  -6  -9  -3 49559.5 1399.37   6
  -9  -6  -3 46989.8 1380.90   9
   6  -9  -3 47989.6 1346.06   4
  -6   9  -3 49436.8 1368.63   7
   9  -6   3 51163.4 1388.07   4
   9  -7   0 1583.42 170.942   4
   9   7   0 1530.47 191.512  13
  -7   9   0 1463.40 158.861  10
  -9   7   0 1615.58 159.902  10
   9   7   0 1504.15 204.241   3
  -9  -7   0 1584.64 204.675   5
  -7  -9   0 1698.12 207.694   5
   7   9   0 1485.59 202.612   3
   7  -9   0 1602.83 171.992   4
   9  -7   0 1747.25 178.352  13
   9   7  -2 2441.92 198.961   3
   7   9  -2 2075.82 176.713   3
  -9  -7  -2 2443.48 180.585   6
  -7  -9  -2 2620.74 195.424   6
   7   9   2 2155.05 164.792   3
  -9  -7   2 2373.03 167.316   5
  -7  -9   2 2489.40 170.325   5
  -7   9   2 2255.47 122.783  10
  -9   7   2 2542.70 126.764  10
   7  -9  -2 2313.91 153.993   4
   9  -7  -2 2218.70 134.417   4
   7  -9   2 2368.73 158.759   4
   9  -7   2 2494.94 182.206   4
  -7   9  -2 2025.72 162.303   7
   9  -7   2 2828.51 179.207  13
   9   8  -1 16956.1 618.165   3
   8   9  -1 17177.9 613.576   3
   9   8   1 17094.3 586.764   3
   8   9   1 17058.0 594.569   3
  -9  -8   1 17374.1 615.421   5
  -9  -8  -1 17269.1 622.075   5
  -8  -9   1 17601.5 619.773   5
  -8  -9  -1 17024.3 613.355   5
  -8   9   1 17017.3 545.380  10
  -8   9  -1 16328.8 550.776  10
  -9   8   1 16609.1 541.480  10
  -9   8  -1 16814.1 551.920  10
   8  -9  -1 16588.5 557.489   4
   9  -8  -1 17034.6 555.675   4
   8  -9   1 17383.7 565.991   4
   8  -9   1 18280.1 587.152  13
   9  -8   1 18889.7 586.027  13
  -9   9   0 39.9726 53.4511  10
  -9  -9   0 27.3788 111.588   5
   9  -9   0 85.5528 60.1820   4
 -10   0   0 9151.98 420.747   6
  10   0   0 9352.68 470.903  11
   0  10   0 9300.39 503.885  10
   0  10   0 9282.73 482.202   3
 -10   0   0 9408.61 457.987  15
   0 -10   0 10324.6 535.118   1
  10   0   0 9608.53 489.794  13
  10   0   2 403.630 132.598  13
  10   0  -2 538.945 118.681  13
   0  10   2 388.791 136.042  10
   0  10  -2 481.684 135.834  10
   0 -10   2 547.560 164.219   5
   0 -10  -2 348.206 125.530   5
  10   0  -2 275.808 143.586   2
 -10   0  -2 493.266 157.224   9
 -10   0  -2 496.962 144.742  15
   0 -10  -2 341.218 147.945   4
   0  10  -2 608.549 140.934   7
 -10   1  -1 39533.6 1262.49   6
 -10  -1  -1 38384.1 1252.46   6
  10  -1   1 37506.6 1292.02  12
  10   1   1 39916.8 1326.53  12
  10  -1  -1 38761.5 1257.29  11
  10   1  -1 37766.3 1259.89  11
 -10  -1   1 38274.8 1304.10   5
 -10  -1  -1 36249.7 1297.68   5
   1  10   1 36707.8 1278.63  10
   1  10  -1 36335.8 1275.22  10
  -1  10   1 42135.1 1311.30  10
  -1  10  -1 41091.1 1317.07  10
   1  10   1 40239.3 1352.13   3
   1 -10  -1 42990.8 1279.22   4
   1 -10  -1 40978.0 1311.43   1
 -10   1   1 42950.2 1286.67  15
 -10   1  -1 39035.9 1237.34  15
 -10  -1  -1 37985.1 1256.35  15
  -1  10  -1 39663.0 1252.21   7
   1 -10   1 39400.7 1324.04   1
  10  -1   1 38753.9 1282.00  13
  10  -1  -1 40896.3 1257.40  13
  10   1   1 38419.3 1298.16  13
  10   1  -1 39402.2 1275.29  13
 -10   1  -3 31573.5 996.341   6
 -10  -1  -3 30569.4 1002.73   6
   1  10   3 31788.8 1004.24   3
 -10   1  -3 32243.7 980.460   9
 -10  -1  -3 33224.4 1017.80   9
  -1 -10  -3 32977.1 987.792   4
   1 -10  -3 32158.8 978.241   4
  10  -1  -3 31407.0 959.753   8
  10   1  -3 32639.4 979.792   8
 -10  -1   3 31836.0 977.926  15
   1  10  -3 31160.9 963.380   7
  -1  10  -3 31745.7 989.985   7
  10   1  -3 30924.8 976.260   2
 -10  -2   0 5304.41 298.902   6
  10   2   0 6692.52 389.467   3
  10  -2   0 5926.78 340.044  11
  10   2   0 5927.21 355.942  11
 -10  -2   0 5256.47 386.740   5
   2  10   0 5487.59 383.195  10
  -2  10   0 6637.25 411.251  10
   2  10   0 6149.67 387.513   3
  -2 -10   0 6393.51 424.712   5
   2 -10   0 6060.08 338.587   4
 -10   2   0 6413.70 342.085  15
  10  -2   0 5997.83 361.460  13
 -10   2   0 5436.40 317.666   6
  10  -2   2 750.107 142.122  13
  10   2   2 36.6033 110.946  13
  10   2  -2 218.722 111.695  13
 -10   2  -2 129.502 148.368   6
 -10  -2  -2 245.209 137.445   6
  -2  10   2 179.304 106.279  10
  -2  10  -2 150.542 116.662  10
 -10   2   2 192.361 101.136  10
 -10   2  -2 156.428 115.700  10
  -2 -10   2 332.420 143.918   5
  -2 -10  -2 13.1226 123.365   5
  10  -2  -2 147.507 121.812   2
  10   2  -2 244.197 136.084   2
 -10   2  -2 197.141 109.235   9
 -10  -2  -2 155.627 166.212   9
 -10   2   2 51.8949 110.120  15
 -10  -2   2 272.215 142.532  15
 -10  -2  -2 237.269 129.363  15
  -2 -10  -2 393.385 132.056   4
  -2  10  -2 381.108 134.506   7
   2 -10  -2 118.401 121.948   4
  10  -3   1 369.383 140.825  13
  10  -3  -1 349.544 126.938  13
  10   3   1 161.130 158.013  13
  10   3  -1 158.578 146.278  13
 -10   3  -1 388.233 157.106   6
 -10  -3  -1 372.589 152.552   6
  -3  10   1 154.365 143.292  10
  -3  10  -1 1293.09 190.274  10
  10   3   1 1023.90 177.740   3
  10   3  -1 313.909 198.486   3
 -10   3   1 291.270 125.308  10
 -10   3  -1 383.332 144.934  10
 -10  -3   1 367.129 178.950   5
 -10  -3  -1 1265.53 219.499   5
   3  10  -1 165.313 150.342   3
  -3 -10   1 311.287 175.226   5
  -3 -10  -1 432.764 178.622   5
  10  -3  -1 428.766 134.245   2
  10   3  -1 175.858 144.815   2
   3  10   1 231.932 165.083   3
 -10   3   1 237.500 123.740  15
 -10  -3   1 489.968 148.085  15
   3 -10  -1 423.483 141.255   4
 -10   3  -3 145.805 92.5779   6
 -10  -3  -3 177.779 117.831   6
  10  -3  -3 232.090 74.5219   2
  10   3  -3 213.940 82.9784   2
 -10   3  -3 194.347 70.6241   9
   3  10   3 171.073 98.6981   3
 -10  -3  -3 309.944 123.855   9
  10  -3  -3 305.436 73.8726   8
  10   3  -3 209.575 85.7911   8
 -10   3   3 392.982 92.0996  15
  -3  10  -3 289.313 105.194   7
  10   4   0 21144.9 820.658   3
 -10  -4   0 20979.7 827.623   5
   4  10   0 22474.7 825.693   3
  -4  10   0 21474.6 783.425  10
 -10   4   0 21189.8 759.835  10
  -4 -10   0 22707.0 854.055   5
   4 -10   0 22191.7 752.989   4
 -10  -4   0 21105.3 779.535  15
  10  -4   0 22171.6 748.731   4
  10  -4   0 22306.7 778.094  13
 -10   4   0 20287.0 735.824   6
  10   4  -2 4366.02 249.026  13
  10  -4  -2 4336.28 214.101   2
  10   4  -2 4138.03 227.699   2
 -10  -4  -2 3945.75 252.724   6
 -10  -4   2 4295.22 254.563   5
 -10  -4  -2 3481.40 257.948   5
   4  10   2 4009.19 273.888   3
  -4  10   2 3892.27 203.104  10
  -4  10  -2 3899.64 221.829  10
  -4 -10   2 4216.67 252.044   5
  -4 -10  -2 4462.72 255.369   5
 -10   4   2 3931.95 199.745  10
 -10   4  -2 4115.51 216.763  10
   4 -10  -2 3352.07 222.910   4
 -10   4   2 4159.82 224.860  15
 -10  -4   2 3753.90 236.076  15
  10  -4   2 3753.84 231.011  13
 -10   4  -2 4077.59 251.838   6
  10  -5  -1 308.244 92.7418   4
  10  -5   1 273.677 128.827   4
  10  -5  -1 331.207 102.099  13
  10   5   1 177.791 136.662  13
  10   5  -1 217.477 136.255  13
 -10  -5  -1 136.037 108.007   6
  -5  10   1 427.815 122.383  10
  -5  10  -1 283.378 125.055  10
 -10   5   1 139.784 99.4516  10
 -10   5  -1 119.021 104.591  10
  10   5   1 99.9840 138.476   3
 -10  -5   1 197.560 144.181   5
 -10  -5  -1 97.8673 161.604   5
   5  10  -1 480.180 158.423   3
  -5 -10   1 362.210 156.035   5
  -5 -10  -1 218.144 151.142   5
 -10  -5   1 229.660 119.843  15
 -10  -5  -1 130.356 128.665  15
   5 -10  -1 187.551 106.169   4
   5 -10   1 354.285 112.321   4
  -5 -10  -3 140.518 81.4562   6
 -10  -5  -3 163.993 79.9047   9
   5 -10  -3 144.096 59.2475   4
  -5  10  -3 161.871 73.0363   7
  10   6   0 28263.4 977.370  13
  10   6   0 29217.1 979.331   3
   6  10   0 28439.0 974.070   3
 -10  -6   0 28701.7 982.449   5
  -6  10   0 30106.8 930.347  10
  -6 -10   0 31316.0 1008.13   5
 -10   6   0 28958.1 913.449  10
   6 -10   0 28912.2 906.103   4
  10  -6   0 29816.8 920.849   4
  10  -6   0 29499.2 923.571  13
 -10  -6  -2 47781.5 1351.86   6
  -6 -10  -2 48344.3 1371.31   6
   6  10   2 47620.4 1351.30   3
 -10  -6  -2 47207.2 1389.03   9
   6 -10  -2 45259.5 1328.63   4
  -6  10  -2 47396.6 1347.30   7
  10  -6   2 47084.2 1357.88   4
  10  -7   1 30.5480 79.0178   4
  10  -7   1 52.7228 67.7520  13
  -7  10   1 124.278 70.5737  10
  -7  10  -1 12.9214 68.8632  10
 -10   7   1 28.0169 60.3720  10
 -10   7  -1 73.1072 70.7478  10
  10   7  -1 74.0929 122.145   3
  10   7   1 131.866 100.208   3
 -10  -7   1 108.726 111.587   5
 -10  -7  -1 10.4227 119.164   5
   7  10  -1 48.3743 110.616   3
  -7 -10   1-20.7935 118.868   5
  -7 -10  -1 50.4192 110.133   5
   7  10   1 175.069 116.959   3
  -7  10  -1 21.9419 80.9766   7
  10  -7  -1 99.9511 67.3530   4
   7 -10   1 134.930 74.1811   4
  10   8   0 16434.4 533.969   3
   8  10   0 15923.4 542.040   3
 -10  -8   0 16762.4 553.546   5
  -8 -10   0 16985.9 559.008   5
  -8  10   0 16017.7 493.299  10
 -10   8   0 15627.9 489.859  10
   8 -10   0 15780.0 490.437   4
  10  -8   0 16178.0 498.246   4
  11   0   1 109.487 120.562  13
  11   0  -1 110.451 109.243  13
 -11   0  -1-85.2041 119.504   6
   0  11   1 120.158 152.377  10
   0  11  -1-15.5372 142.516  10
  11   0  -1 53.4847 120.244   2
   0  11   1 48.7154 165.393   3
 -11   0   1 79.9051 113.553  15
 -11   0  -1-37.3760 111.472  15
 -11   0  -3 84.8726 85.0431   6
  11   0  -3-33.7269 62.8406   2
 -11   0  -3 5.05511 64.7736   9
   0  11   3 44.2821 72.3199   3
 -11  -1   0 11162.1 443.023   6
   1  11   0 12156.2 554.331  10
  -1  11   0 12858.7 558.812  10
   1  11   0 12733.4 535.918   3
  -1  11   0 12484.8 503.035   3
  -1 -11   0 12409.7 590.507   5
 -11   1   0 12910.2 506.612  15
 -11  -1   0 12555.4 518.332  15
  11  -1   0 12511.2 517.551  13
  11   1   0 12334.7 534.133  13
 -11   1   0 11382.9 454.564   6
 -11  -1  -2 8191.41 367.136   6
  11   1  -2 8584.76 362.996   2
  -1  11   2 8516.38 327.057  10
   1  11   2 9042.31 411.768   3
 -11   1   2 7710.17 307.535  10
  -1 -11   2 9039.13 368.068   5
   1 -11   2 8069.08 349.729   5
  -1  11   2 8207.19 386.146   3
 -11   1  -2 8287.30 312.622   9
 -11  -1  -2 8793.30 365.121   9
   1 -11  -2 8527.04 345.195   4
 -11   1   2 8749.20 360.886  15
 -11  -1   2 8382.76 364.240  15
 -11  -1  -2 8283.21 356.294  15
  -1  11  -2 8867.30 354.430   7
  11  -1   2 8201.80 335.031  13
 -11  -2  -1 43889.3 1321.70   6
  11  -2  -1 45711.8 1338.51   2
  11   2  -1 43345.7 1345.22   2
  -2  11   1 46292.1 1361.29  10
  -2  11  -1 45010.0 1369.86  10
   2  11   1 46237.2 1424.26   3
  -2 -11   1 45243.2 1434.89   5
  -2 -11  -1 41655.6 1390.54   5
 -11  -2  -1 44288.5 1342.00   9
   2 -11  -1 45769.8 1315.26   4
 -11   2   1 45839.7 1336.09  15
 -11  -2   1 43159.7 1357.56  15
 -11   2  -1 45724.9 1314.38  15
 -11  -2  -1 43187.1 1350.16  15
  -2  11  -1 45921.0 1333.26   7
  11  -2   1 44156.0 1311.66   4
  11  -2   1 42677.4 1343.43  13
  11  -2  -1 45262.3 1320.97  13
  11   2   1 41821.6 1358.98  13
  11   2  -1 43712.1 1356.34  13
 -11   2  -1 44781.7 1341.98   6
 -11  -2  -3 35054.9 973.214   6
   2  11   3 32144.7 939.826   3
 -11  -2  -3 33590.1 963.152   9
   2 -11  -3 33354.4 935.013   4
  11  -2  -3 32520.0 917.543   8
  -2  11  -3 33993.8 945.394   7
  11  -2  -3 33831.7 931.746   2
  11   2  -3 32540.7 934.643   2
 -11   2  -3 34228.0 956.567   6
 -11  -3   0 39878.0 1320.70   5
   3  11   0 42338.3 1326.14   3
  -3  11   0 42180.3 1296.56  10
 -11   3   0 39708.1 1262.95  10
  -3 -11   0 43086.2 1367.37   5
   3 -11   0 41477.1 1222.19   4
 -11   3   0 43811.2 1239.75  15
 -11  -3   0 41478.0 1293.55  15
  11  -3   0 42812.9 1277.80  13
  11   3  -2 39428.5 1128.58  13
  11  -3  -2 40554.8 1124.46   2
  11   3  -2 38718.0 1131.15   2
 -11  -3  -2 39725.5 1161.92   6
  -3  11   2 38854.0 1099.89  10
   3  11   2 40678.7 1199.74   3
  -3 -11   2 38406.2 1141.68   5
 -11   3   2 37655.4 1088.37  10
 -11  -3  -2 43031.2 1195.10   9
   3 -11  -2 40414.8 1138.04   4
  11  -3  -2 39607.8 1094.94   8
 -11   3   2 38802.8 1132.66  15
 -11  -3   2 40235.8 1151.84  15
 -11  -3  -2 38076.6 1169.82  15
  -3  11  -2 40039.1 1154.67   7
  11  -3   2 36532.1 1127.60  13
 -11   3  -2 38760.7 1158.79   6
  11  -4   1 467.385 115.244   4
  11  -4  -1 464.956 96.4138  13
  11   4   1 634.173 137.184  13
  11   4  -1 585.354 126.492  13
 -11   4  -1 614.159 117.694   6
 -11  -4  -1 463.625 100.577   6
  -4  11   1 710.442 118.133  10
  -4  11  -1 569.877 119.956  10
 -11   4   1 667.865 106.154  10
 -11   4  -1 425.435 102.494  10
 -11  -4   1 532.788 145.513   5
 -11  -4  -1 658.492 158.109   5
   4  11  -1 529.186 123.613   3
  -4 -11   1 828.112 166.045   5
  -4 -11  -1 624.289 148.944   5
  11  -4  -1 667.707 99.9910   2
  11   4  -1 565.582 104.818   2
   4  11   1 677.820 165.092   3
 -11  -4   1 619.634 125.392  15
 -11  -4  -1 496.837 118.556  15
  -4  11  -1 575.811 119.826   7
   4 -11  -1 438.213 98.1263   4
  11   5   0 10237.5 439.243  13
   5  11   0 10305.8 444.806   3
 -11  -5   0 10157.1 442.636   5
  -5  11   0 10018.9 401.661  10
  -5 -11   0 10956.3 469.669   5
 -11   5   0 10170.5 391.585  10
   5 -11   0 11239.6 377.547   4
 -11  -5   0 10243.3 401.881  15
  11  -5   0 10977.2 379.391   4
  11  -5   0 10887.1 401.329  13
 -11  -5  -2 7811.47 272.803   6
  -5 -11  -2 6955.55 286.733   6
   5  11   2 7304.48 282.283   3
   5 -11  -2 7376.49 258.931   4
  11  -5   2 6832.61 269.124   4
  11  -6   1 66.1555 64.8289   4
  -6  11   1 92.5131 53.6058  10
  -6  11  -1 70.5944 61.0321  10
 -11   6   1 128.539 52.5970  10
 -11   6  -1 146.548 55.9033  10
 -11  -6   1 52.0679 90.7325   5
 -11  -6  -1 31.5402 96.1777   5
   6  11  -1 219.755 93.4712   3
  -6 -11   1 34.2424 98.8151   5
  -6 -11  -1 86.0851 90.3412   5
   6 -11  -1 138.318 58.6934   4
  12   0   0 98.3749 86.2365  13
   0  12   0 131.726 116.089  10
   0 -12   0 164.570 131.473   5
   0  12   0 87.9624 91.7359   3
  12   0   0 20.1861 97.8527   2
 -12   0   0 115.048 94.5546  15
  12   0  -2 3864.56 175.201   2
   0  12   2 3814.67 189.859   3
 -12   0  -2 3866.11 180.097   6
 -12  -1  -1 13884.4 456.002   6
  12   1  -1 14021.9 486.323   2
  -1  12   1 14651.5 492.131  10
  -1  12  -1 14476.7 499.390  10
   1  12   1 14024.8 509.615   3
  -1  12   1 13293.8 480.576   3
 -12   1   1 13317.8 470.796  10
 -12   1  -1 13052.0 467.792  10
  -1 -12   1 14741.8 539.576   5
  -1 -12  -1 13935.2 501.327   5
   1 -12   1 14163.1 514.118   5
   1 -12  -1 13276.2 481.426   5
 -12   1   1 13379.9 473.502  15
 -12   1  -1 13768.9 464.423  15
 -12  -1  -1 14278.4 488.290  15
  12  -1   1 13486.0 477.210  13
  12  -1  -1 14062.9 469.543  13
  12   1   1 13214.2 478.210  13
 -12   1  -1 12926.8 458.290   6
  12   1  -1 14462.2 479.838  13
  12  -2   0 17935.5 596.072   2
  12   2   0 17504.8 604.369   2
   2  12   0 17953.9 605.431   3
  -2  12   0 18246.9 614.645  10
 -12   2   0 17660.9 594.052  10
  -2 -12   0 19371.3 671.764   5
 -12   2   0 17483.1 572.414  15
  12  -2   0 18636.1 601.362  13
 -12  -2  -2 32591.3 958.470   6
  -2  12   2 34041.1 967.169   3
  12  -2  -2 35208.5 949.949   2
  12   2  -2 34049.1 951.891   2
  12  -3  -1 1889.54 116.853   2
  12   3  -1 1778.97 121.454   2
  12  -3   1 1836.93 124.314   2
   3  12   1 2033.81 172.343   3
  -3  12   1 2226.73 133.902  10
  -3  12  -1 2000.05 134.500  10
  -3 -12   1 1978.70 172.848   5
  -3 -12  -1 1850.16 149.735   5
 -12   3   1 1771.94 118.444  10
 -12   3  -1 1758.38 120.956  10
 -12  -3  -1 1547.89 111.040   9
  -3  12  -1 1404.27 99.8041   7
   4  12   0 31030.5 938.665   3
  -4  12   0 31864.3 918.501  10
  -4 -12   0 31975.1 977.888   5
 -12   4   0 31253.7 907.441  10
   0   0   0    0.00    0.00   0

TITL MDB2212 in I4/mcm
REM I4/mcm (#140 in standard setting)
CELL 1.54184  10.380178  10.380178   4.934859  90.0000  90.0000  90.0000
ZERR    3.00   0.000157   0.000157   0.000166   0.0000   0.0000   0.0000
LATT  2
SYMM -x,-y, z
SYMM -y, x, z
SYMM  y,-x, z
SYMM -x, y,-z+1/2
SYMM  x,-y,-z+1/2
SYMM  y, x,-z+1/2
SYMM -y,-x,-z+1/2
SFAC Si Nb Sb Pt
UNIT 3.00 12.00 6.00 0.45
TREF
HKLF 4
END
;
_shelx_hkl_checksum              92051
